# Supplementary material for: Evaluation of Hypovirus Infection on the Vesicular Protein Expression Pattern of Cryphonectria parasitica by TMT-Based Proteomics Analysis
Source: Biology (Basel). 2025 Aug 25;14(9):1123. doi: 10.3390/biology14091123 (PMC12467672; doi:10.3390/biology14091123)
Supplement: Supplementary file 1 [file biology-14-01123-s001.zip › Table S1.xls]

## Sheet: Sheet1
Accession	Protein Name	pvalue	fc	log2fc	significant	Peptides	Length	MW	pI
11237	Uncharacterized protein	0.03947	1.203	0.2666	no	17	848	95.4	6.06952
12678	Amidase signature enzyme	0.007679	0.5489	-0.8654	no	7	620	65.9	4.31879
15079	Carbohydrate-binding module Family 18, partial	0.3344	1.17	0.2265	no	2	342	36.9	3.83807
15735	Uncharacterized protein	0.05324	2.909	1.541	no	1	351	37.9	4.25885
16032	Terpenoid synthase	0.5087	1.101	0.1388	no	4	416	45.8	6.28827
17982	S1 nuclease, partial	0.6026	0.857	-0.2226	no	4	288	31.7	5.41315
18934	Uncharacterized protein	0.4957	0.7699	-0.3773	no	1	245	27.2	5.21979
20196	Altered inheritance of mitochondria protein 1	0.1924	0.7403	-0.4338	no	1	85	9.4	4.99298
20204	Uncharacterized protein	0.3591	1.121	0.1648	no	5	143	15.9	4.38361
20242	U6 snRNA-associated Sm-like protein LSm7, partial	0.3014	1.12	0.1635	no	4	124	13.5	5.73041
20257	Prefoldin, partial	0.2173	1.172	0.229	no	4	117	13.1	5.18671
20480	LSM-domain-containing protein	0.08954	1.844	0.8828	no	1	93	10.6	9.29572
20787	Uncharacterized protein	0.7608	0.9189	-0.122	no	1	1607	181.2	6.96783
45406	Translin	0.4792	1.328	0.4093	no	1	233	26.3	5.51825
49292	Alpha/beta-hydrolase	0.02196	1.42	0.5059	no	1	523	57.2	4.14764
61592	Acetyl-CoA acetyltransferase, mitochondrial	0.0002884	0.5963	-0.7459	no	15	956	103	6.57306
62671	Uncharacterized protein	0.002759	0.4205	-1.25	yes	2	71	7.8	5.84393
63198	Uncharacterized protein	0.02464	0.7385	-0.4373	no	8	189	21.1	5.16876
67838	Uncharacterized protein	0.002592	2.003	1.002	yes	25	1216	134.9	9.12115
68041	Uncharacterized protein	0.06856	0.1378	-2.859	no	6	149	16.4	5.37482
96263	Hypothetical protein	0.05812	0.7043	-0.5057	no	7	301	32.9	9.09601
100036	26S proteasome subunit P45	0.008198	1.344	0.4265	no	13	421	46.9	5.27838
100039	PLP-dependent transferase	0.001368	0.701	-0.5125	no	14	528	56.4	6.07001
100070	Family 5 glycosyltransferase	0.0741	1.418	0.5039	no	9	2340	260.6	5.3222
100101	Aldehyde dehydrogenase	0.08736	0.2123	-2.236	no	4	480	52.5	5.99701
100169	Apo Saccharopine reductase	0.4822	0.8739	-0.1945	no	5	449	48.9	6.18854
100218	Putative GTP cyclohydrolase II	0.1012	0.4019	-1.315	no	1	395	44.1	6.34979
100249	Sphingomyelin phosphodiesterase	0.03747	0.7042	-0.5059	no	3	737	80.2	4.81378
100265	Uncharacterized protein	0.09703	0.48	-1.059	no	1	490	53.8	7.3399
100316	Uncharacterized protein	0.08417	1.218	0.2845	no	5	538	60.3	8.74896
100328	Uncharacterized protein	3.16e-05	0.3239	-1.626	yes	5	775	84	4.2464
100406	FAD-binding domain-containing protein, partial	0.03043	0.07212	-3.793	yes	6	508	53.7	4.4975
100415	Uncharacterized protein	0.01237	1.267	0.3414	no	5	360	40.3	5.95258
100431	NAD(P)-binding protein	0.001378	0.6069	-0.7205	no	9	349	38.3	8.4212
100472	Uncharacterized protein	0.009203	1e-05	-16.61	yes	2	161	17.3	5.42035
100503	Uncharacterized protein	0.3902	0.7655	-0.3855	no	1	203	22.9	10.0612
100566	NAD(P)-binding protein	0.0487	1.418	0.5039	no	9	278	30.2	5.61578
100587	Hypothetical protein	0.02533	0.4365	-1.196	yes	2	311	32.7	9.27301
100631	Uncharacterized protein	0.02888	1.406	0.4916	no	9	550	61.1	4.75372
100735	Uncharacterized protein	0.002188	2.493	1.318	yes	2	140	14.2	4.35748
100780	60S Ribosomal protein L7	0.0002465	0.5049	-0.9859	no	6	249	28.7	9.97577
100785	40S Ribosomal protein S14-like protein	0.9896	0.998	-0.002888	no	5	150	16	10.6786
100822	60S Ribosomal protein L32	0.1923	0.7918	-0.3368	no	1	131	15.1	11.3604
100900	N-terminal nucleophile aminohydrolase	0.01311	1.402	0.4875	no	16	271	29.6	8.6264
100903	Alpha/beta-hydrolase	0.0009783	0.6064	-0.7217	no	14	340	37.6	5.63995
100924	ATP synthase delta chain mitochondrial precursor	0.1852	0.7763	-0.3653	no	1	165	17.7	5.27081
100967	Putative Yop1	0.1663	1.19	0.251	no	5	164	18.6	7.86212
100977	Importin-β	0.3289	0.8732	-0.1956	no	11	550	59.9	4.95782
100991	Uncharacterized protein	0.2469	1.062	0.08678	no	12	369	39.9	5.78424
100994	HAD-like protein	0.003052	0.5487	-0.8659	no	10	248	27.3	4.96564
101008	Isoflavone reductase	0.001088	0.3433	-1.542	yes	7	319	34.9	5.34479
101014	Uncharacterized protein	9.76e-05	0.1583	-2.659	yes	5	71	7.7	6.05426
101097	Homocitrate synthase	0.007863	1.338	0.4201	no	10	435	47.3	5.77472
101126	Uncharacterized protein	0.6177	0.8648	-0.2096	no	1	289	31.4	4.94012
101182	Uncharacterized protein	0.004552	2.121	1.085	yes	6	122	13.5	5.06537
101228	Uncharacterized protein	0.337	0.7878	-0.3441	no	1	221	25.2	6.07086
101258	Uncharacterized protein	0.006546	0.7311	-0.4519	no	3	182	20.3	4.23016
101284	Alpha/beta-hydrolase	0.4349	1.163	0.2179	no	4	556	60.1	4.32928
101333	Cellular calcium ion homeostasis/subunit B	0.01475	0.6121	-0.7082	no	6	508	56.3	5.44196
101334	Ribosomal protein S6e	0.00254	0.6169	-0.6969	no	2	240	27.6	10.4914
101403	S-adenosyl-L-methionine-dependent methyltransferase	0.009664	0.653	-0.6148	no	3	269	29.8	5.159
101408	General substrate transporter	0.008131	1.087	0.1204	no	8	558	60.7	5.638
101441	Uncharacterized protein	0.005406	1e-05	-16.61	yes	1	320	36.5	4.84955
101476	Histidine kinase	2.29e-05	0.4174	-1.26	yes	7	147	16.6	4.28571
101544	Putative v-snare vesicle transport	0.2834	1.208	0.2726	no	2	226	25.4	6.94098
101628	Ribosomal protein S2	0.8399	1.036	0.05102	no	4	284	31	4.75995
101651	Hsp90	0.001252	0.3886	-1.364	yes	2	200	21.9	4.38434
101666	Hypothetical protein	0.8395	0.9711	-0.04231	no	2	162	18.5	9.72577
101680	Uncharacterized protein	0.289	0.8899	-0.1683	no	7	212	23.3	5.83746
101684	Uncharacterized protein	0.01327	0.6862	-0.5433	no	34	337	36.2	6.4588
101725	Uncharacterized protein	0.7627	1.081	0.1124	no	2	280	29.5	5.88507
101729	Putative Syntaxin	0.07164	2.46	1.299	no	3	271	30.6	4.914
101739	Uncharacterized protein	0.1012	0.9379	-0.09249	no	13	284	31.3	5.97968
101776	Ribosomal protein	0.1333	0.6892	-0.537	no	5	148	16.5	10.9145
101783	Acyl-CoA binding protein	0.1383	0.851	-0.2328	no	10	112	12.2	5.57501
101848	Diphthine synthase	0.00864	0.6357	-0.6536	no	5	286	31.8	4.91876
101868	Uncharacterized protein	0.0375	1.295	0.373	no	7	201	22.2	5.31427
101881	Uncharacterized protein	0.0006164	0.4179	-1.259	yes	8	334	35.8	5.69391
101915	Uncharacterized protein	0.4402	0.972	-0.04097	no	28	417	44.2	6.57062
101944	Uncharacterized protein	0.374	2.891	1.532	no	1	105	11.6	5.54327
101959	Fumarylacetoacetate hydrolase Family	0.0005699	0.4002	-1.321	yes	5	290	31.2	5.20416
102031	Class I glutamine amidotransferase-like protein	0.5578	1.096	0.1322	no	8	291	31.6	5.18634
102055	Pyrimidine 5-nucleotidase	0.09648	1.121	0.1648	no	6	243	28	5.46466
102068	Eukaryotic translation initiation factor 5A	0.04998	1.133	0.1801	no	4	164	17.8	4.93024
102078	Ml domain-containing protein	0.01521	1.448	0.5341	no	8	175	18.8	4.63446
102089	Cellular calcium ion homeostasis, camp-mediated signaling	0.166	1.225	0.2928	no	7	190	22	4.8067
102090	Uncharacterized protein	0.02751	1.997	0.9978	no	8	79	8.3	4.58051
102097	Serine/threonine protein kinase	8.19e-05	0.3331	-1.586	yes	3	113	12	6.82318
102107	Transcription initiation factor IIA, gamma subunit	0.8554	1.035	0.04963	no	5	116	13	7.74017
102115	Arf GTPase-activating protein (ArfGAP)	0.007382	0.2784	-1.845	yes	1	287	31.1	8.18365
102131	Family 17 glycoside hydrolase	0.1838	0.584	-0.776	no	1	479	46.3	3.76471
102150	Profilin/allergen	0.4768	0.8761	-0.1908	no	3	131	13.6	5.73212
102152	Putative v-snare, synaptobrevin, YKT6	0.1293	0.723	-0.4679	no	7	198	22.5	6.65558
102161	Uncharacterized protein	0.1289	0.8728	-0.1963	no	5	157	16.8	5.18622
102171	Uncharacterized protein	0.0002118	0.1132	-3.143	yes	7	268	30.2	5.69501
102189	Methyltransferase type 11	7.72e-05	0.3657	-1.451	yes	7	282	30.9	5.20807
102227	Uncharacterized protein	0.4095	1.122	0.1661	no	5	228	25.1	4.4046
102261	NAD(P)-binding protein	0.01176	1.28	0.3561	no	16	321	34.9	6.09943
102269	Uncharacterized protein	1.98e-05	0.3115	-1.683	yes	12	242	27.3	5.57098
102285	Hypothetical protein	0.03497	1.572	0.6526	no	10	204	23.3	4.95599
102329	Nascent polypeptide-associated complex subunit beta	0.06807	0.7303	-0.4534	no	6	155	16.9	5.81305
102411	Uncharacterized protein	0.2087	0.8674	-0.2052	no	6	455	50.2	4.95319
102428	Electron transporter activity protein	0.1221	0.9226	-0.1162	no	4	255	27.5	4.58978
102434	Phosphoglucomutase, first 3 domain-containing protein	2.07e-05	0.438	-1.191	yes	32	552	59.9	5.51617
102464	Putative ADP-ribosylation factor ARF1, small GTPase-like protein	0.967	0.9933	-0.009699	no	5	184	20.9	6.15692
102482	Uncharacterized protein	0.2653	1.292	0.3696	no	1	122	14	10.2538
102502	Alpha/beta-hydrolase	0.0007947	0.4213	-1.247	yes	5	298	32.6	5.30475
102528	Haloacid dehalogenase-like hydrolase	0.0001635	0.379	-1.4	yes	8	266	29.6	5.19257
102543	Regulated by circadian rhythms/protein kinase inhibitor activity protein	0.7649	1.093	0.1283	no	4	356	39.7	5.37518
102565	40S Ribosomal protein S11	0.4828	1.327	0.4082	no	2	159	18.2	10.9304
102577	NAD(P)-binding protein	0.2767	0.9613	-0.05694	no	12	262	28.5	6.36591
102597	B-cell receptor-associated 31-like protein	0.3766	0.7139	-0.4862	no	1	208	24	9.42426
102665	NAD(P)-binding protein	0.0006177	0.6918	-0.5316	no	13	259	27.8	5.45392
102688	Uncharacterized protein	0.001802	1e-05	-16.61	yes	1	171	19	5.94623
102698	Uncharacterized protein	0.546	1.056	0.07861	no	2	82	9.2	6.17401
102753	Uncharacterized protein	0.8264	0.9608	-0.05769	no	3	347	40	9.47015
102781	60S Ribosomal protein L14-A-like protein	0.02116	0.544	-0.8783	no	3	146	16.4	10.5244
102797	Uncharacterized protein	0.134	2.354	1.235	no	10	522	55.3	5.31097
102810	Uncharacterized protein	0.0002198	3.298	1.722	yes	7	379	41.9	5.51019
102840	Vacuolar ATP synthase subunit E	0.28	0.7925	-0.3355	no	9	231	25.7	5.41315
102864	Elongation factor 1-alpha	0.2042	0.908	-0.1392	no	11	464	50.5	9.15265
102910	Alpha/beta-hydrolase	1.71e-06	0.0888	-3.493	yes	6	396	44.3	5.28949
102916	Uncharacterized protein	0.07057	1.121	0.1648	no	20	270	30	4.79327
102921	PCI-domain-containing protein	0.006588	1.677	0.7459	no	10	425	48.2	5.35028
102936	Hypothetical protein	0.7174	0.9217	-0.1176	no	1	192	18.2	3.95343
102966	Uncharacterized protein	0.0665	1.162	0.2166	no	9	272	30.4	4.89911
102986	Uncharacterized protein	0.0218	0.06302	-3.988	yes	6	136	15.4	5.84808
103050	Uncharacterized protein	0.1336	0.7909	-0.3384	no	7	259	28.4	10.3996
103071	Aldo/keto reductase	0.3683	1.104	0.1427	no	21	322	36.2	5.4007
103080	Uncharacterized protein	0.4971	0.6543	-0.612	no	1	126	14.7	11.2663
103088	Regulated by circadian rhythms/ protein binding protein	0.1773	1.383	0.4678	no	1	219	24.4	7.83295
103102	Family 15 glycoside hydrolase	0.3556	1.047	0.06626	no	30	680	77.4	5.64508
103120	Family 20 glycoside hydrolase	0.6172	1.05	0.07039	no	8	584	63.4	4.284
103155	Phosphopyruvate hydratase activity protein	0.08504	1.646	0.719	no	22	438	47.4	5.25006
103283	Homocysteine S-methyltransferase	0.3731	0.8337	-0.2624	no	1	342	37.6	4.97894
103287	Acyl-CoA N-Acyltransferase	0.005898	0.4994	-1.002	yes	4	204	23.9	7.62872
103302	60S Ribosomal protein L22	0.178	3.791	1.923	no	2	123	14	9.22186
103357	Family 72 glycoside hydrolase	0.08709	0.7182	-0.4775	no	5	452	48	4.48444
103361	Uncharacterized protein	0.0008848	0.2302	-2.119	yes	1	296	30.9	3.7536
103377	Uncharacterized protein	0.2385	1.164	0.2191	no	7	354	41.6	5.82697
103380	Protection of DNA against oxidative damage	0.2194	0.812	-0.3004	no	5	291	33	5.71063
103382	t-SNARE	0.03626	2.256	1.174	yes	16	343	38.2	6.20453
103384	Aspartyl proteinase	0.02346	2.006	1.004	yes	9	444	48.1	4.63678
103417	60S Ribosomal protein L30	0.27	1.638	0.7119	no	1	109	11.6	9.76678
103448	Hypothetical protein	0.1306	0.7821	-0.3546	no	1	404	40.3	4.79791
103459	60S Ribosomal protein L18	0.0668	0.5145	-0.9588	no	2	183	20.7	11.7736
103461	FtsJ-domain-containing protein	0.511	1.214	0.2798	no	1	382	42.4	9.68927
103522	Uncharacterized protein	0.0599	1.285	0.3618	no	25	522	54.3	4.57135
103533	Uncharacterized protein	0.2819	0.6835	-0.549	no	2	133	14.3	5.3111
103573	60S Ribosomal protein L19	0.004179	0.5405	-0.8876	no	5	192	22.4	11.1566
103579	Guanine Nucleotide-binding protein beta subunit-like protein	0.8145	1.194	0.2558	no	2	316	35	6.54889
103599	Alpha-acetolactate decarboxylase	0.2665	1.11	0.1506	no	8	241	25.7	5.33649
103600	Uncharacterized protein	0.0005858	1.767	0.8213	no	8	179	18.1	5.18243
103641	NAD(P)-binding protein	0.2931	0.9137	-0.1302	no	6	345	36.6	6.08551
103717	Ribosomal protein S1	0.5464	1.154	0.2066	no	2	116	13	9.54596
103759	Zn-dependent exopeptidase	0.0004801	1.551	0.6332	no	7	347	38.7	5.20966
103787	Uncharacterized protein	0.4221	1.052	0.07313	no	6	154	17.7	9.84918
103799	Family 18 glycoside hydrolase	0.001406	2.302	1.203	yes	10	403	45.7	5.83002
103805	Uncharacterized protein	0.6418	0.8867	-0.1735	no	9	347	37.5	4.78717
103814	Uncharacterized protein	0.03449	2.753	1.461	yes	3	187	19.4	4.12799
103843	2,3 cyclic phosphodiesterase	0.009392	0.5793	-0.7876	no	3	205	22.7	5.00421
103883	Uncharacterized protein	0.001916	1.68	0.7485	no	16	285	31.3	4.92535
103929	Glutathione S-transferase	0.002808	0.6316	-0.6629	no	10	273	30.6	6.01825
103981	Hypothetical protein	0.5325	0.6944	-0.5262	no	3	127	12.5	4.8996
103985	3(2),5-bisphosphate nucleotidase HAL2	0.004392	0.8536	-0.2284	no	11	354	37.3	5.19452
104000	L30e-like protein	0.09737	0.5215	-0.9393	no	4	261	29.2	10.3036
104016	Uncharacterized protein	3.2e-05	0.5024	-0.9931	no	1	68	7.2	4.49835
104024	Uncharacterized protein	0.0719	0.8168	-0.2919	no	13	288	30.8	5.67169
104036	Uncharacterized protein	0.1977	1.583	0.6627	no	2	121	13	6.05194
104299	UBC-like protein	0.0004403	0.6348	-0.6556	no	8	153	17.1	5.87311
104311	Thiolase	0.0005654	0.2848	-1.812	yes	4	417	43.6	6.09296
104321	Uncharacterized protein	0.5953	1.331	0.4125	no	1	388	40.7	9.10797
104348	Uncharacterized protein	0.0001693	0.5451	-0.8754	no	8	687	74.8	4.61664
104397	NAD(P)-binding protein	0.7013	0.9364	-0.0948	no	2	359	39.5	5.83038
104400	Histone H2A	0.01938	32	5	yes	1	133	14.1	10.5485
104409	Uncharacterized protein	0.8848	0.9789	-0.03077	no	3	138	14.9	10.1201
104505	Actin depolymerizing protein	0.9282	0.953	-0.06945	no	1	168	18.6	5.362
104570	Voltage-gated potassium channel beta-2 subunit	0.3006	0.656	-0.6082	no	2	356	39.6	6.2807
104647	40S Ribosomal protein S3	0.01292	0.7716	-0.3741	no	4	256	29.3	9.98138
104656	Hypothetical protein	0.0007125	2.437	1.285	yes	24	409	46.7	4.35883
104708	Aldo/keto reductase	0.0001038	0.4342	-1.204	yes	10	329	36.2	5.52484
104720	Regulated by circadian rhythms/ glycolysis	0.1912	0.8563	-0.2238	no	18	360	39.4	5.52252
104818	Glycoside hydrolase Family 72 /Carbohydrate-binding module Family 43	0.03828	1.445	0.5311	no	6	539	57.5	4.11993
104846	Uncharacterized protein	0.04534	0.6953	-0.5243	no	4	212	24.5	4.82721
104856	FAD-binding domain-containing protein	0.1425	0.7746	-0.3685	no	27	451	48.5	5.966
104921	Uncharacterized protein	0.008551	0.5481	-0.8675	no	4	118	12.9	5.11151
104950	Actin depolymerizing protein	0.1483	0.7264	-0.4612	no	2	342	38.2	5.59308
104955	Uncharacterized protein	0.6241	1.054	0.07587	no	20	2290	254.8	6.11334
104994	Uncharacterized protein	0.1219	1.455	0.541	no	3	987	111.9	8.008
104999	Eukaryotic translation initiation factor 3 subunit A	0.006546	1.337	0.419	no	11	1091	124.6	9.44379
105031	Phosphoribosylamine-glycine ligase activity protein	0.9923	1.001	0.001442	no	1	797	84.3	5.20343
105036	Uncharacterized protein	0.1667	0.6962	-0.5224	no	4	531	61.2	6.25201
105038	Catalase	3.48e-07	0.1335	-2.905	yes	15	743	83	5.70636
105089	Uncharacterized protein	0.006538	0.6617	-0.5958	no	2	320	35.4	8.9726
105107	Hypothetical protein	0.9475	1.004	0.005759	no	17	1268	132.2	3.86615
105179	Tetrapyrrole biosynthesis, 5-aminolevulinic acid synthase	0.9768	0.9953	-0.006797	no	2	629	68.5	8.78839
105330	Putative exocyst complex component Sec15	0.166	1.846	0.8844	no	1	775	88.1	4.84052
105334	Uncharacterized protein	0.6401	1.055	0.07724	no	7	170	19.6	4.55634
105373	Sporocarp development	0.7935	1.022	0.0314	no	9	359	39.8	6.82111
105375	Putative RAN-GAP	0.0004754	0.7692	-0.3786	no	4	238	26.4	4.94843
105381	Catalase-domain-containing protein	0.6431	0.9103	-0.1356	no	3	568	63.1	5.63898
105413	SGNH hydrolase	0.001232	0.582	-0.7809	no	9	243	26.7	5.27936
105431	Uncharacterized protein	0.539	0.8656	-0.2082	no	3	832	91.7	9.03168
105460	Ubiquitinyl hydrolase	0.0004641	0.3365	-1.571	yes	5	330	37.1	4.84161
105464	Uncharacterized protein	0.02917	0.6372	-0.6502	no	4	1506	163.6	8.9068
105465	1,3-beta-glucan biosynthesis protein	0.4786	1.258	0.3311	no	1	532	57.8	5.56805
105467	Farnesyl pyrophosphate synthetase	0.002861	0.7514	-0.4123	no	16	374	42.6	5.08221
105502	Putative 60S Ribosomal protein L4	0.3578	1.237	0.3068	no	5	371	39.9	10.5045
105533	Uncharacterized protein	0.04525	0.8143	-0.2964	no	5	276	29.4	5.32074
105554	Lipase, class 3	7.83e-05	2.948	1.56	yes	4	345	37.3	4.16998
105574	Uncharacterized protein	0.8755	1.025	0.03562	no	11	315	33.5	8.19562
105584	Septin CDC12	0.0009279	0.6107	-0.7115	no	10	382	44.3	8.72015
105622	Uncharacterized protein	0.01619	1.733	0.7933	no	3	581	62	4.11371
105624	Family 27 glycoside hydrolase	0.001287	0.5746	-0.7994	no	4	469	50.7	4.13495
105629	Carbohydrate-binding module Family 18	0.02899	1.605	0.6826	no	2	459	48.7	4.61432
105640	Adenosylmethionine decarboxylase activity protein	0.02082	0.7842	-0.3507	no	7	527	57.3	4.89056
105652	Electron transfer protein	0.7475	0.8824	-0.1805	no	1	196	21.6	5.73175
105702	NAD(P)-binding protein	0.4113	0.9788	-0.03091	no	11	319	35.1	5.93988
105724	Uncharacterized protein	0.1706	0.8032	-0.3162	no	5	270	30	7.1546
105743	Glutamyl-tRNA synthetase	0.006103	0.7246	-0.4647	no	21	639	72.8	6.57379
105800	Fructose-6-phosphate Aldolase	0.0001624	0.28	-1.837	yes	5	386	42.6	5.73749
105851	Uncharacterized protein	0.008466	0.8241	-0.2791	no	37	1382	152	5.76263
105867	Histidine acid phosphatase	0.3056	0.8811	-0.1826	no	3	610	65.1	4.49872
105868	NAD(P)-binding protein	0.04032	0.7458	-0.4231	no	8	525	58.7	5.8902
105884	Uncharacterized protein	0.001867	0.4077	-1.294	yes	5	121	13.4	7.71954
105888	Uncharacterized protein	0.8677	0.9528	-0.06975	no	2	286	31.4	4.16583
105943	PLP-dependent transferase	0.9858	0.9992	-0.001155	no	9	513	56.4	6.12335
105958	Uncharacterized protein	0.06583	1.132	0.1789	no	16	1257	131.1	4.64935
105969	Glutamate decarboxylase-like protein	0.2458	1.212	0.2774	no	18	516	58.2	5.97137
105974	Proton ATPase	0.1293	1.055	0.07724	no	31	923	100.1	5.00275
105976	Uncharacterized protein	0.01864	1.308	0.3874	no	13	470	52.1	8.36786
105981	Hypothetical protein	0.8428	1.06	0.08406	no	1	327	33.1	4.53326
106079	Uncharacterized protein	0.2922	0.8959	-0.1586	no	1	474	53.1	5.87103
106122	ARP2/3 complex, 21 kDa p21-Arc subunit	0.3257	0.8569	-0.2228	no	8	192	21.8	6.35248
106144	Electron transporter activity protein	0.001432	0.6381	-0.6481	no	5	108	12	9.34442
106198	Isoleucyl-tRNA synThetase	0.0006065	2.258	1.175	yes	18	1080	124.7	5.92792
106249	Lipase 2	2.41e-05	0.1349	-2.89	yes	8	565	60.9	4.58051
106275	Uncharacterized protein	0.01406	1.148	0.1991	no	16	353	37.3	6.14801
106290	Uncharacterized protein	0.818	1.017	0.02432	no	14	363	39.6	5.07037
106333	Uncharacterized protein	0.2681	1.075	0.1043	no	5	324	34.5	8.33966
106339	Uncharacterized protein	0.5779	1.093	0.1283	no	7	400	42.1	5.94427
106366	Sulphatase	0.003552	0.2805	-1.834	yes	5	618	69.5	5.44342
106400	Uncharacterized protein	0.07832	0.7027	-0.509	no	3	898	96.5	5.87543
106416	Uncharacterized protein	0.7254	1.047	0.06626	no	4	657	72.7	5.18121
106420	Uncharacterized protein	0.001911	0.3063	-1.707	yes	4	314	34.5	6.41254
106427	Uncharacterized protein	0.003486	0.4721	-1.083	yes	6	386	41.3	4.89545
106498	Uncharacterized protein	0.2272	0.7107	-0.4927	no	1	396	43.1	4.97772
106507	Eukaryotic translation initiation factor 3 subunit J	0.3369	0.8846	-0.1769	no	5	271	29.7	4.80377
106534	Glycolipid transfer protein	0.03372	0.8147	-0.2957	no	8	204	22.7	5.97809
106582	Acetamidase/Formamidase	0.05315	0.7466	-0.4216	no	7	340	36.2	4.69061
106619	Putative ras small monomeric GTPase Rab6	0.8537	1.018	0.02574	no	3	208	23.3	7.69244
106622	Thiamine diphosphate-binding protein	0.5191	1.024	0.03422	no	58	1560	172.7	5.78571
106638	Phospholipase C, phosphatidylinositol-specific , X region	0.0003145	32	5	yes	1	397	43.6	4.84027
106682	N-terminal nucleophile aminohydrolase	0.07331	1.631	0.7058	no	17	245	26.9	4.80243
106685	Uncharacterized protein	0.7463	0.869	-0.2026	no	2	376	40.2	4.91595
106724	Pkinase-domain-containing protein	0.842	1.049	0.06901	no	1	785	86.6	9.2912
106729	Uncharacterized protein	0.106	2.011	1.008	no	1	360	39.9	9.32928
106756	Electron transfer flavo protein, alpha subunit	0.009604	0.5601	-0.8362	no	5	352	36.6	6.1203
106817	Metallo-dependent hydrolase	0.3578	0.8503	-0.234	no	3	498	53.8	5.41437
106925	Uncharacterized protein	0.002139	0.4446	-1.169	yes	4	461	51	5.43927
106928	Uncharacterized protein	0.2194	1.372	0.4563	no	3	570	62	4.20087
106985	RAC1 (small GTPase)	0.01399	0.8946	-0.1607	no	5	200	22.2	7.60834
107004	HSP70-domain-containing protein	0.7894	1.079	0.1097	no	3	602	64.3	4.83722
107027	Uncharacterized protein	0.005324	1.2	0.263	no	41	2382	263.9	7.71124
107076	Uncharacterized protein	0.9582	1.007	0.01006	no	1	806	89.3	6.53937
107090	Uncharacterized protein	0.5241	1.044	0.06212	no	10	477	53.6	5.6048
107093	Uncharacterized protein	0.1442	1.883	0.913	no	4	557	56.4	4.43048
107116	F-actin capping protein beta subunit	0.0419	0.5776	-0.7919	no	6	286	31.5	4.83807
107161	Uncharacterized protein	0.002681	0.1705	-2.552	yes	3	250	27.2	4.9693
107162	Histidine biosynthesis trifunctional-protein	0.004629	0.7659	-0.3848	no	34	867	93.8	5.92804
107212	Uncharacterized protein	0.03787	1.718	0.7807	no	2	293	29.5	5.74078
107213	Uncharacterized protein	0.6315	1.057	0.07998	no	22	508	55.7	5.8902
107223	WD40-like protein	0.0006385	2.041	1.029	yes	11	668	73.7	4.49091
107233	Uncharacterized protein	0.3046	0.8221	-0.2826	no	5	442	47	4.841
107246	Transcription factor IIA, alpha/beta subunit	0.7852	1.051	0.07176	no	1	433	46.7	4.5401
107249	Uncharacterized protein	0.8171	1.078	0.1084	no	3	528	57.6	5.59393
107307	Uncharacterized protein	0.001306	0.5145	-0.9588	no	6	400	41.2	6.67291
107342	Isochorismatase hydrolase	0.01746	0.6589	-0.6019	no	6	231	25.4	6.24591
107359	PLP-dependent transferase	0.1	0.5723	-0.8052	no	1	460	49.4	5.62897
107379	Family 32 glycoside hydrolase	0.03126	0.6946	-0.5257	no	7	582	63	4.57709
107405	CRAL/TRIO domain-containing protein	0.823	0.9869	-0.01902	no	15	384	41.4	4.98419
107411	Uncharacterized protein	0.1525	0.6743	-0.5685	no	3	1239	136.3	6.09735
107491	DnaJ-domain-containing protein	0.2577	0.5153	-0.9565	no	1	447	50.7	8.96161
107492	Uncharacterized protein	0.001317	1.634	0.7084	no	8	387	41.8	6.91888
107495	Uncharacterized protein	0.08083	1.852	0.8891	no	5	210	23.3	4.71613
107519	Acyl-CoA dehydrogenase NM domain-like protein	0.04439	0.8841	-0.1777	no	13	457	49	7.08612
107540	Hypothetical protein	0.09748	1.765	0.8197	no	1	303	29.3	4.69843
107559	Uncharacterized protein	0.6739	0.8068	-0.3097	no	1	581	63.7	7.28094
107579	Uncharacterized protein	0.2584	0.7606	-0.3948	no	19	877	96.1	4.61322
107580	Uncharacterized protein	0.05316	0.6063	-0.7219	no	4	421	44.2	5.50543
107611	Septin (CDC11 homolog)	0.01064	0.6577	-0.6045	no	9	382	43.3	5.08746
107644	Uncharacterized protein	0.3303	1.75	0.8074	no	2	514	56.2	9.57001
107659	Calnexin	6.22e-05	0.4306	-1.216	yes	2	575	63.5	4.68683
107675	Alpha/beta-hydrolase	0.001337	1.337	0.419	no	15	667	74.2	5.67877
107690	Uncharacterized protein	0.4265	0.9671	-0.04826	no	25	586	68.6	5.1474
107714	Uncharacterized protein	0.8153	1.024	0.03422	no	8	1112	124.3	7.60223
107731	Uncharacterized protein	0.4214	0.8836	-0.1785	no	3	682	76.8	6.18756
107760	Ribulose-phosphate 3-epimerase	0.00238	2.264	1.179	yes	1	251	27.3	5.48883
107767	Uncharacterized protein	0.2591	1.307	0.3863	no	4	509	56.6	5.3786
107777	Pyridine Nucleotide-disulfide oxidoreductase	0.0451	4.027	2.01	yes	3	468	49.3	5.49225
107783	26S proteasome regulatory complex, non-ATPase subcomplex, Rpn2/Psmd1 subunit	0.0174	1.381	0.4657	no	20	1175	127.4	4.98798
107789	Uncharacterized protein	0.04336	0.8523	-0.2306	no	19	961	108.2	5.49359
107835	Hypothetical protein	0.9334	1.039	0.0552	no	1	2015	221.7	6.21259
107874	Uncharacterized protein	0.1197	0.3527	-1.503	no	1	586	63.7	5.18414
107877	Family 38 glycoside hydrolase	4.97e-06	1.999	0.9993	no	44	1085	123	5.65802
107966	NADH-ubiquinone oxidoreductase 49 kDa subunit, mitochondrial	0.04671	0.3335	-1.584	yes	3	491	54.8	6.36053
107975	MFS general substrate transporter	0.6113	1.069	0.09626	no	1	794	86.8	6.01117
107992	Sm-like ribonucleoprotein	0.003669	1.406	0.4916	no	4	215	21.6	11.0001
107996	Hypothetical protein	0.6331	1.041	0.05797	no	7	217	24	5.49249
108086	Hypothetical protein	0.04731	1.828	0.8703	no	27	814	87.6	5.89825
108121	Camp-dependent protein kinase activity/conidium formation	0.02429	0.8217	-0.2833	no	10	394	43.5	5.29877
108221	Putative ubiquitin-protein ligase	0.4871	1.082	0.1137	no	14	802	90.9	6.26874
108235	Pkinase-domain-containing protein	0.141	1.324	0.4049	no	4	696	78.3	6.85565
108261	NAD(P)-binding protein	0.01683	0.6775	-0.5617	no	7	355	38.5	6.80597
108273	WD40 repeat-like protein	0.148	0.6733	-0.5707	no	4	337	37.3	5.74432
108400	Dihydroorotase	0.03708	0.4734	-1.079	yes	2	354	38.7	5.96088
108427	Putative mRNA splicing factor	0.6902	0.9021	-0.1486	no	1	923	103.5	6.53326
108452	Transcription initiation factor TFIID subunit A-domain-containing protein	0.6152	1.356	0.4394	no	1	670	70	9.95062
108592	Uncharacterized protein	0.06405	0.7194	-0.4751	no	5	232	25	4.61102
108642	Adenylosuccinate synthase activity protein	0.1362	0.5278	-0.9219	no	4	482	53.1	6.74725
108672	Nucleotide-diphospho-sugar transferase	0.1468	0.7953	-0.3304	no	2	734	80.1	4.61176
108749	L-lysine 6-monooxygenase	9.2e-06	4.016	2.006	yes	16	522	57.4	6.03033
108828	Family 72 glycoside hydrolase	0.003209	1.413	0.4988	no	4	461	48.9	4.00262
108860	3-deoxy-7-phosphoheptulonate synthase	0.7118	1.15	0.2016	no	1	376	40.5	5.90253
108938	Uncharacterized protein	0.04056	2.27	1.183	yes	1	933	98.5	5.73163
108972	Putative carboxypeptidase S1	0.007184	0.5202	-0.9429	no	2	483	53	4.09015
109017	Pyruvate decarboxylase	0.0005006	0.729	-0.456	no	20	577	63.2	5.66071
109037	Mog1p/PsbP-like protein	0.1304	0.6457	-0.6311	no	3	198	21.8	4.52692
109038	Family 48 glycosyltransferase	0.105	0.8259	-0.276	no	12	1922	218	7.04462
109045	Uncharacterized protein	0.2956	2.84	1.506	no	2	742	81.1	6.97198
109085	Uncharacterized protein	0.01791	1.379	0.4636	no	8	410	45	6.20355
109096	Putative extracellular lipase	0.007608	1.599	0.6772	no	8	571	61.9	4.48932
109188	Uncharacterized protein	0.3685	0.8867	-0.1735	no	6	169	19.6	6.44891
109333	Succinate dehydrogenase	0.008582	0.613	-0.706	no	9	646	70.8	6.61066
109360	Uncharacterized protein	0.2991	1.47	0.5558	no	14	281	30.4	6.36432
109408	Uncharacterized protein	0.004458	0.7298	-0.4544	no	1	364	40.3	5.41486
109423	Regulated by circadian rhythms/Phosphatidylinositol transfer protein	0.6605	0.8541	-0.2275	no	3	358	40.4	5.50055
109438	Uncharacterized protein	0.03137	0.6061	-0.7224	no	2	235	26.3	4.99713
109500	FAD-binding domain-containing protein	0.3699	1.144	0.1941	no	7	471	50.7	4.28473
109525	Uncharacterized protein	0.4476	0.9429	-0.08482	no	6	190	20.4	4.81659
109528	Sulfurtransferase	0.001958	0.4586	-1.125	yes	2	413	45.7	6.80609
114557	Uncharacterized protein	0.162	1.123	0.1674	no	10	787	87.3	5.96185
114777	Transposase	0.4989	0.8054	-0.3122	no	1	515	58.8	9.20978
115163	Uncharacterized protein	0.0001779	1.876	0.9077	no	1	1018	120.2	10.2755
215282	Uncharacterized protein	0.001314	1.178	0.2363	no	15	2184	242.2	5.84796
215291	Transcription factor/nuclear export subunit protein 2-domain-containing protein	0.3054	0.7857	-0.3479	no	5	2347	260.9	9.18549
215297	Pectin lyase fold/virulence factor	0.3777	1.746	0.8041	no	8	2282	234.8	5.70026
215303	Family 5 glycosyltransferase	0.3645	1.106	0.1454	no	6	2343	261.7	5.20709
215304	Uncharacterized protein	0.1308	0.6404	-0.643	no	1	2185	237.4	5.92426
215330	Uncharacterized protein	0.06473	2.902	1.537	no	1	2159	243.8	5.48297
215347	Uncharacterized protein	0.2768	0.7753	-0.3672	no	1	1940	216.4	6.13239
215356	Uncharacterized protein	0.5731	1.046	0.06488	no	20	1959	221.8	6.22247
215361	Nuclear protein 96-domain-containing protein	0.1807	1.296	0.3741	no	5	1955	206.7	5.45099
215372	Family 2 glycosyltransferase	0.5495	0.8805	-0.1836	no	2	1868	206.9	6.46918
215388	Acyl-CoA ligase	0.3511	0.8812	-0.1825	no	9	1666	184.1	5.87396
215425	Uncharacterized protein	0.007993	1.492	0.5772	no	33	1681	190	5.21149
215437	Uncharacterized protein	0.1334	1.34	0.4222	no	1	1655	189.5	8.96661
215447	Uncharacterized protein	0.8622	1.026	0.03703	no	4	1573	178.4	6.62506
215456	Shikimate kinase	0.003991	2.247	1.168	yes	13	1578	170.7	6.17487
215459	Family 13 glycoside hydrolase, partial	0.003159	0.6917	-0.5318	no	54	1554	174.6	5.57269
215471	Armadillo-type protein	0.6995	0.8481	-0.2377	no	1	1443	161.1	5.33563
215472	Uncharacterized protein	0.9911	0.9957	-0.006217	no	2	1499	169.7	5.96393
215485	ABC transporter	0.7533	1.045	0.0635	no	3	1514	168.6	6.00714
215493	Vps10p	0.01923	2.207	1.142	yes	5	1510	169.3	5.05414
215504	Hypothetical protein	0.1508	1.132	0.1789	no	11	1491	159.8	5.65753
215517	Uncharacterized protein	0.1749	1.285	0.3618	no	7	1455	157.4	4.8714
215561	Uncharacterized protein	0.003403	0.6986	-0.5175	no	21	1339	147.2	6.44501
215574	Cullin-associated NEDD8-dissociated protein 1, C-terminal part	0.4932	0.9588	-0.0607	no	18	1315	142.7	4.98785
215592	Uncharacterized protein	0.6322	0.9337	-0.09897	no	3	1286	141.9	9.56366
215609	Uncharacterized protein	0.05265	1.618	0.6942	no	4	1227	138.7	6.93243
215614	SAPS-domain-containing protein, partial	0.2855	1.497	0.5821	no	1	1251	135	4.39349
215617	CNH domain-domain-containing protein	0.5639	1.118	0.1609	no	6	1252	140.3	9.1109
215626	Uncharacterized protein	0.8001	1.094	0.1296	no	1	1278	141	5.17828
215655	Exoribonuclease 1	0.4189	1.09	0.1243	no	12	1381	155.2	6.4577
215667	Coatomer, alpha subunit	0.002323	1.716	0.779	no	11	1215	135.4	6.17133
215680	Uncharacterized protein	0.3034	1.131	0.1776	no	3	1263	138.6	6.48175
215705	Uncharacterized protein	0.1091	0.6948	-0.5253	no	5	1244	137.4	5.81976
215731	Uncharacterized protein	0.3867	0.9285	-0.107	no	7	1159	128	5.9007
215735	Uncharacterized protein	0.215	0.7645	-0.3874	no	5	1209	133.1	6.40582
215738	Hypothetical protein	0.2864	1.13	0.1763	no	7	1179	127	5.28497
215751	Cysteine proteinase	0.7518	0.9816	-0.02679	no	17	1158	134.2	5.32513
215752	Uncharacterized protein	0.1193	0.8977	-0.1557	no	26	1171	130.2	5.40533
215754	Protein kinase C	0.5588	0.9497	-0.07446	no	8	1136	127.9	8.09857
215790	Uncharacterized protein	0.1268	1.236	0.3057	no	12	1128	125.7	5.80353
215821	ATPase activity protein	0.6157	1.106	0.1454	no	1	1095	119.4	7.01666
215841	Importin-β	0.000966	0.3069	-1.704	yes	3	1098	120.5	4.55365
215842	Hypothetical protein	0.01892	1.482	0.5675	no	14	1122	119.2	5.04425
215855	Uncharacterized protein	0.1954	0.8262	-0.2754	no	13	1089	121.7	5.8515
215890	Putative Nmd5, karyopherin, a carrier protein	0.5072	0.6745	-0.5681	no	2	1037	118.1	4.80243
215897	Uncharacterized protein	0.9615	1.017	0.02432	no	1	1070	122.2	5.60834
215908	Elongation factor 3	0.2063	0.8632	-0.2122	no	12	1056	117.2	6.06989
215918	Uncharacterized protein	0.01838	0.7785	-0.3612	no	14	1082	122.3	5.64496
215950	Uncharacterized protein	3.66e-05	2.35	1.233	yes	9	1064	118.4	5.84723
215951	ANTH-domain-containing protein	0.115	1.221	0.2881	no	12	1052	117.8	5.60028
215965	Uncharacterized protein	0.6473	1.082	0.1137	no	7	1039	116.5	5.93866
215969	Uncharacterized protein	0.1286	0.6472	-0.6277	no	4	1004	111.2	6.24078
215978	Uncharacterized protein	0.8712	1.108	0.148	no	1	1016	112.4	6.57709
215984	Uncharacterized protein	0.001372	0.5014	-0.996	no	8	1024	113.1	4.94305
215985	Uncharacterized protein	0.4007	0.61	-0.7131	no	3	984	110.9	6.88824
215989	Family 35 glycoside hydrolase	0.002222	0.1033	-3.275	yes	6	990	106.9	4.35345
216008	Uncharacterized protein	0.1937	3.077	1.622	no	1	973	109.1	5.02716
216016	Hypothetical protein	0.7673	0.8831	-0.1794	no	1	1035	111.7	4.97845
216018	Uncharacterized protein	0.07215	1.249	0.3208	no	25	1037	113.1	5.19769
216022	Plasma membrane H+-ATPase	0.00234	0.6263	-0.6751	no	10	997	109.7	5.0932
216025	Uncharacterized protein	0.0025	1.309	0.3885	no	19	1015	114.4	4.84125
216033	GMC oxidoreductase	0.0001542	0.4444	-1.17	yes	8	576	61.4	4.40399
216039	Sodium/hydrogen exchanger	0.01129	32	5	yes	1	1065	117.3	5.74261
216049	Uncharacterized protein	0.001138	0.5814	-0.7824	no	16	1010	112.6	5.53278
216056	Uncharacterized protein	0.3769	1.222	0.2892	no	25	1004	107.9	5.61249
216077	Family 31 glycoside hydrolase	0.2642	1.093	0.1283	no	21	973	105.5	4.44977
216098	Importin-β	0.0004418	0.4995	-1.001	yes	14	976	109.4	4.96637
216116	Regulator of light responsive genes and phosphorylate WC-1	0.1237	1.106	0.1454	no	36	823	94.2	5.23163
216127	Uncharacterized protein	0.01482	1.433	0.519	no	29	974	110	5.66681
216141	Uncharacterized protein	0.7743	0.9836	-0.02386	no	8	978	106.6	5.29242
216148	Alkylated DNA repair protein	2.28e-05	0.4777	-1.066	yes	21	545	57.4	6.37872
216176	Hypothetical protein	0.005161	1.935	0.9523	no	6	565	62.3	5.96576
216190	Uncharacterized protein	0.2703	0.8903	-0.1676	no	1	931	101.8	6.08661
216192	Importin-β	0.000267	0.3277	-1.61	yes	5	940	105.2	4.6955
216194	Family 3 glycoside hydrolase	0.01626	1.359	0.4425	no	23	972	105.8	5.33466
216196	Uncharacterized protein	0.0253	1.63	0.7049	no	31	983	105.6	5.49835
216208	Uncharacterized protein	0.04168	0.5731	-0.8031	no	4	939	104	6.29608
216224	The coatomer complex (COPI)	0.003022	0.432	-1.211	yes	6	897	96.4	7.54645
216236	The coatomer complex (COPI)	0.002689	0.4841	-1.047	yes	9	926	103.3	4.57184
216245	Uncharacterized protein	0.4117	1.422	0.5079	no	2	917	100.9	5.30768
216262	Zn-dependent exopeptidase	0.4919	1.824	0.8671	no	1	900	100.6	4.84479
216263	Piwi-domain-containing protein	0.0479	3.888	1.959	yes	1	930	103.4	9.27887
216265	P-loop containing nucleoside triphosphate hydrolase protein	0.01912	1.294	0.3718	no	17	925	102.9	5.6319
216270	SAICAR synthase-like protein	0.6749	1.313	0.3929	no	1	1000	110.5	9.05365
216290	Family 35 glycosyltransferase	0.01097	0.8744	-0.1936	no	50	877	99.5	5.70831
216298	Uncharacterized protein	0.01821	0.8872	-0.1727	no	4	830	92.2	7.38373
216322	Sure-like protein	0.0699	0.8526	-0.2301	no	4	811	89	4.8067
216324	Kinase-like domain-containing protein	0.04818	0.6039	-0.7276	no	2	909	98.9	5.81049
216327	Uncharacterized protein	0.001034	1.833	0.8742	no	22	889	98.4	5.24261
216347	Family 3 glycoside hydrolase	0.1239	1.214	0.2798	no	21	842	90.5	4.44501
216358	Uncharacterized protein	0.09788	1.267	0.3414	no	60	883	98.2	5.32611
216362	Family 2 glycosyltransferase	0.05863	0.5741	-0.8006	no	2	881	100	6.23334
216366	Uncharacterized protein	0.9048	0.9635	-0.05364	no	1	870	94.7	6.73114
216380	Uncharacterized protein	0.005	1.192	0.2534	no	25	903	100.9	5.23956
216382	Phospholipase D/Nuclease	0.628	0.9674	-0.04782	no	18	862	99.6	5.76923
216393	DUF221-domain-containing protein	0.01687	0.8149	-0.2953	no	12	858	95.6	9.15631
216415	Uncharacterized protein	0.04994	1.218	0.2845	no	8	882	97.7	7.33783
216466	Dynamin	0.01303	32	5	yes	1	853	96.3	5.37518
216487	Uncharacterized protein	0.1714	0.8577	-0.2215	no	15	842	89.9	5.80719
216497	Family 2 glycoside hydrolase	0.000743	1.689	0.7562	no	22	856	97.1	5.17499
216498	DUF1793-domain-containing protein	0.09552	0.4262	-1.23	no	2	811	90.8	5.02814
216504	Uncharacterized protein	0.428	1.205	0.269	no	5	840	91.7	6.22589
216507	Uncharacterized protein	0.6774	1.055	0.07724	no	4	806	89.6	4.5108
216516	Uncharacterized protein	0.002716	0.2148	-2.219	yes	1	580	62.3	4.8194
216545	Family 3 glycoside hydrolase	0.0005401	1.309	0.3885	no	37	837	91.1	5.78314
216563	Uncharacterized protein	0.5749	1.167	0.2228	no	2	731	84.1	5.18646
216573	Uncharacterized protein	0.687	1.189	0.2497	no	2	775	83.4	9.28668
216575	RabGAP/TBC	0.1084	0.6615	-0.5962	no	5	810	91.7	5.7547
216581	D-xylulose 5-phosphate/D-fructose 6-phosphate phosphoketolase	0.4972	1.132	0.1789	no	4	809	91.2	5.95746
216590	Uncharacterized protein	0.9906	0.9985	-0.002166	no	18	820	89.9	4.95148
216606	Zn-dependent exopeptidase	0.1714	1.23	0.2987	no	8	805	89.3	5.16315
216636	Family 92 glycoside hydrolase	0.003311	0.5963	-0.7459	no	11	776	84.8	4.46661
216647	AAA-domain-containing protein	0.3589	1.202	0.2654	no	9	819	90.1	6.16827
216648	Aconitate hydratase	0.1376	0.9236	-0.1147	no	19	786	85.4	6.38446
216658	Vacuolar import and degradation protein 27	0.3321	0.6916	-0.532	no	3	817	91.8	4.86798
216659	Family 31 glycoside hydrolase	0.01555	1.402	0.4875	no	31	775	86.6	5.76508
216677	Neutral/alkaline nonlysosomal ceramidase	0.2209	0.8417	-0.2486	no	8	730	79.1	5.51373
216703	Het-C-domain-containing protein, partial	0.004603	0.5607	-0.8347	no	13	811	89.6	5.34393
216705	Pre-mRNA-splicing factor Cwc22	0.005439	1e-05	-16.61	yes	1	768	87.8	9.43121
216707	Uncharacterized protein	0.05952	0.7298	-0.4544	no	14	786	82.7	4.74823
216717	P-loop containing nucleoside triphosphate hydrolase protein	0.03131	1.511	0.5955	no	1	742	82.4	5.75983
216723	Zincin	0.4393	1.153	0.2054	no	7	741	83.7	5.79376
216739	Uncharacterized protein	0.02922	0.648	-0.6259	no	6	588	66.7	4.87799
216761	Uncharacterized protein	0.3331	1.092	0.127	no	14	779	85.2	7.89923
216767	Family 81 glycoside hydrolase	0.004599	1.946	0.9605	no	3	733	79.3	5.3443
216777	PFU-domain-containing protein	0.01177	0.6476	-0.6268	no	5	807	86.3	5.48358
216793	Polyadenylate binding protein, partial	0.7556	1.022	0.0314	no	14	730	78.6	5.78217
216809	Family 92 glycoside hydrolase	0.3085	0.839	-0.2533	no	3	769	83.5	4.28705
216816	Family 5 glycoside hydrolase	0.07146	1.504	0.5888	no	13	770	86.4	5.25995
216829	Cell cycle	0.8415	0.9846	-0.02239	no	19	769	88.9	6.38068
216832	Family 55 glycoside hydrolase	0.06376	2.046	1.033	no	9	771	82.1	4.32135
216857	Family 5 glycoside hydrolase, partial	0.4909	1.136	0.184	no	1	523	58.5	4.52069
216859	Uncharacterized protein	0.0007441	0.6397	-0.6445	no	14	722	80	5.56012
216863	Sorting Nexin 8 (SNX8)	0.2791	0.8204	-0.2856	no	8	756	82.8	5.52032
216871	Rho GTPase activation protein	0.2946	0.602	-0.7322	no	2	752	86.5	6.16864
216875	Actin-like ATPase domain-containing protein	0.383	1.026	0.03703	no	13	755	82.8	8.70746
216891	TRP-domain-containing protein	0.5155	1.228	0.2963	no	3	758	81.3	7.66437
216917	Putative Flc2 FAD transporter, partial	0.2721	0.605	-0.725	no	1	642	69.7	5.37592
216918	Uncharacterized protein	0.8459	0.9616	-0.05649	no	7	736	80.2	6.31842
216957	Rgd1, GTPase-activating protein	0.5459	0.8538	-0.228	no	5	703	77	6.5882
216959	Eukaryotic translation initiation factor 3	0.07872	1.373	0.4573	no	4	742	85.1	5.02448
216973	Putative chromatin assembly factor 1 subunit B	0.04455	0.5389	-0.8919	no	4	716	76.1	8.35065
216993	Uncharacterized protein	0.3809	0.8101	-0.3038	no	2	739	80.9	5.84894
217004	ATP-dependent DNA helicase II	0.07742	1.517	0.6012	no	5	725	80.3	5.1297
217019	Uncharacterized protein	0.2221	0.7465	-0.4218	no	1	716	77.2	5.85541
217039	Hypothetical protein	0.6713	1.11	0.1506	no	5	704	77.7	6.19818
217042	Putative dipeptidylpeptidase III	0.0002092	0.8314	-0.2664	no	29	707	77.9	5.42706
217059	Endopolyphosphatase	0.000638	2.474	1.307	yes	3	681	77.8	5.89728
217061	Blue light photoreceptor protein	0.8537	0.9295	-0.1055	no	3	660	73.9	8.0733
217086	Uncharacterized protein	0.3279	0.8961	-0.1583	no	3	603	66.7	4.25812
217101	Uncharacterized protein	0.6772	0.8093	-0.3053	no	1	702	79.1	5.258
217117	ADP-ribosylglycohydrolase	0.4837	0.7818	-0.3551	no	3	721	77.2	5.40985
217120	Uncharacterized protein	0.03282	1.594	0.6727	no	4	668	70	6.24408
217151	Regulated by circadian rhythms/ telomer maintenance	0.7543	0.9788	-0.03091	no	19	703	79.6	4.88824
217152	Family 78 glycoside hydrolase	0.03246	0.456	-1.133	yes	3	707	75.4	4.17755
217168	Uncharacterized protein	0.02089	0.8203	-0.2858	no	14	615	67.1	5.18463
217174	Uncharacterized protein	0.4451	0.7825	-0.3538	no	2	676	77.1	5.10101
217183	Metallo-dependent phosphatase	0.859	1.043	0.06074	no	2	637	71.2	6.19525
217195	DUF1900-domain-containing protein	0.1008	0.8632	-0.2122	no	18	603	65.5	5.54376
217223	Uncharacterized protein	0.6559	0.9643	-0.05245	no	9	586	65.1	5.01068
217224	Uncharacterized protein	0.03372	0.7744	-0.3688	no	16	663	74	5.72687
217248	Putative transketolase	0.02727	0.7699	-0.3773	no	17	682	74.6	5.74359
217258	Acetate--CoA ligase	0.01561	0.7555	-0.4045	no	9	667	74	6.10602
217260	Beta-L-arabinofuranosidase	0.004454	0.351	-1.51	yes	1	663	73.3	4.41193
217263	Translation initiation factor eIF-2A	0.4436	0.9268	-0.1097	no	8	690	75	9.11322
217284	Uncharacterized protein	0.4729	1.317	0.3973	no	3	646	71.8	9.09467
217291	Heat shock protein 70	0.3996	1.09	0.1243	no	9	660	71.3	5.65106
217304	Methylenetetrahydrofolate reductase	0.001853	0.4334	-1.206	yes	2	680	76	4.99738
217314	Uncharacterized protein	0.4464	0.9194	-0.1212	no	10	666	72.5	8.95416
217322	Uncharacterized protein	0.001724	1.814	0.8592	no	21	663	72.7	4.81268
217325	Aromatic amino acid aminotransferase	0.00875	1.897	0.9237	no	12	640	70.7	6.1098
217350	Uncharacterized protein	0.5564	0.7756	-0.3666	no	1	625	69.5	7.01495
217369	Methionyl-tRNA synthetase	0.03148	1.692	0.7587	no	3	635	72.2	6.46906
217380	Uncharacterized protein	0.09106	0.6718	-0.5739	no	3	659	73.1	4.58221
217385	ATP-citrate synthase subunit 1	0.729	1.024	0.03422	no	28	660	71.7	8.6452
217410	WD40 repeat-like protein	0.192	0.8541	-0.2275	no	1	627	67.7	6.52484
217435	Uncharacterized protein	0.01703	0.7675	-0.3818	no	11	636	71.1	5.58539
217440	Uncharacterized protein	0.0001175	0.3952	-1.339	yes	16	656	73.2	8.44293
217466	DEAD/DEAH box helicase	0.02719	0.4076	-1.295	yes	4	676	70.7	8.49017
217480	Uncharacterized protein	0.07988	1.276	0.3516	no	6	593	62.9	4.09467
217483	BAR-domain-containing protein	0.8083	1.072	0.1003	no	5	446	50.2	6.13959
217484	Uncharacterized protein	0.01965	1.304	0.3829	no	27	647	70.5	5.04181
217492	ATP-NAD kinase	0.02961	0.4797	-1.06	yes	3	459	52.1	5.6651
217512	Uncharacterized protein	0.188	0.6655	-0.5875	no	1	610	64.7	6.14459
217517	Ku DNA-binding complex, Ku70 subunit	0.3614	1.243	0.3138	no	7	650	73.1	5.49115
217521	Acyltransferase ChoActase/COT/CPT	0.0003647	0.4069	-1.297	yes	12	597	67.2	7.40607
217525	FabD/lysophospholipase-like protein	0.8594	0.9305	-0.1039	no	1	648	71	8.73151
217527	Uncharacterized protein	0.05492	1.582	0.6617	no	4	654	70.6	5.46576
217529	Uncharacterized protein	0.6484	1.037	0.05242	no	5	623	69.3	4.79767
217535	Amidohydrolase 3	0.08389	0.8461	-0.2411	no	6	530	57.6	5.10858
217548	Hyphal growth/response to light stimulus	0.7842	0.8834	-0.1789	no	1	656	74.2	8.96039
217551	Arginyl-tRNA synThetase	4.41e-05	0.3558	-1.491	yes	22	635	71.7	6.60309
217593	VHS-domain-containing protein	0.433	0.8915	-0.1657	no	3	635	69.2	5.44379
217600	Uncharacterized protein	0.05982	0.9465	-0.07933	no	29	587	65.2	5.93707
217640	Gamma-glutamyltranspeptidase	0.003288	0.4828	-1.051	yes	6	610	63.9	5.45819
217661	Alpha/beta-hydrolase	0.06498	1.809	0.8552	no	2	574	61.8	4.33685
217677	Leukotriene A-4 hydrolase	0.5304	1.104	0.1427	no	30	602	68	5.17145
217678	Uncharacterized protein	0.9824	1.001	0.001442	no	23	618	68.3	4.96283
217684	DUF1716-domain-containing protein	0.4737	1.286	0.3629	no	1	592	66	4.56805
217707	Uncharacterized protein	0.07039	1.145	0.1953	no	30	592	65.6	5.21039
217714	2-isopropylmalate synthase	0.007716	1.874	0.9061	no	6	616	68.5	5.37799
217718	CRAL/TRIO domain protein	3.19e-05	0.5122	-0.9652	no	5	597	66.3	6.02802
217767	WD40 repeat-like protein	0.03448	1.386	0.4709	no	1	604	63.3	6.76459
217776	Uncharacterized protein	0.6255	0.9481	-0.07689	no	1	618	69.3	4.86383
217778	Replication factor-a protein	0.04679	0.8585	-0.2201	no	8	592	66.1	5.73895
217798	Uncharacterized protein	0.03485	0.6992	-0.5162	no	3	605	65.8	8.44684
217807	Carboxypeptidase S	0.0003373	2.5	1.322	yes	10	523	57.2	5.08344
217811	Sulfate adenylyltransferase	0.9609	1.004	0.005759	no	30	573	64.4	6.59601
217871	Uncharacterized protein	0.0001634	1.701	0.7664	no	22	592	66.2	5.75275
217875	Uncharacterized protein	0.07277	0.6929	-0.5293	no	3	593	63	4.14508
217894	Amine oxidase	0.2917	0.9006	-0.151	no	7	492	55.1	4.35602
217905	Purine Nucleotide biosynthetic process	0.6176	0.898	-0.1552	no	10	591	64.6	5.93976
217942	Uncharacterized protein	0.00358	1.361	0.4447	no	24	600	63.9	6.44879
217945	Uncharacterized protein	0.2243	0.9449	-0.08177	no	31	554	60.1	6.87018
217951	Uncharacterized protein	0.2363	1.75	0.8074	no	4	585	65.1	5.04462
217967	Dihydroxyacetone kinase	0.002107	0.5217	-0.9387	no	8	600	62.2	5.1944
217970	Asparaginyl-tRNA synthetase	0.04101	0.6465	-0.6293	no	2	583	65.7	5.90887
217987	Uncharacterized protein	1.28e-05	0.6568	-0.6065	no	9	567	63.5	4.68097
217990	Uncharacterized protein	0.234	1.178	0.2363	no	3	473	51.4	4.29388
217992	MFS general substrate transporter	9.8e-05	1.196	0.2582	no	9	552	61.7	7.09125
218002	Gamma-glutamyltranspeptidase	0.1671	1.346	0.4287	no	10	531	57.6	5.34967
218019	Translation initiation factor eIF-3, subunit D	0.1113	0.6679	-0.5823	no	1	578	63.8	5.21271
218041	Creatinase/aminopeptidase	0.01262	1.39	0.4751	no	6	469	52.2	6.38507
218053	Vps5-domain-containing protein	0.1473	0.4572	-1.129	no	2	578	63.5	5.33966
218057	Putative FAD-dependent isoamyl Alcohol oxidase	0.06572	6.47	2.694	no	2	540	58.7	4.34991
218061	Uncharacterized protein	0.1404	1.34	0.4222	no	9	587	65.2	5.76166
218068	Methylmalonate-semialdehyde dehydrogenase	0.003278	0.5799	-0.7861	no	16	589	62.6	8.07123
218080	Dioxygenase	0.005809	0.4961	-1.011	yes	3	547	58.8	4.38336
218087	Clavaminate synthase-like protein, partial	0.1763	0.8988	-0.1539	no	7	371	42.2	6.55023
218092	Uncharacterized protein	0.3634	1.226	0.294	no	6	554	62	5.79633
218098	Uncharacterized protein	0.05109	0.6403	-0.6432	no	3	546	60	4.27728
218106	Actin-like ATPase domain-containing protein	0.008727	0.6005	-0.7358	no	6	576	63	5.72284
218129	Uncharacterized protein	0.02986	1.318	0.3984	no	10	567	62	6.62811
218143	Beta-lactamase/Transpeptidase-like protein, partial	0.02623	1.936	0.9531	no	1	427	45.8	4.48627
218166	PLC-like phosphodiesterase	0.03619	0.601	-0.7346	no	1	477	51.8	6.18256
218177	Uncharacterized protein	0.6165	1.089	0.123	no	1	570	60.3	9.37421
218197	ATP synthase subunit alpha, mitochondrial	0.08566	0.499	-1.003	no	6	549	59.3	9.21136
218206	Uncharacterized protein	0.4004	0.8811	-0.1826	no	7	533	57.1	4.5589
218219	Na+/solute symporter	0.06481	0.5926	-0.7549	no	1	495	53.2	6.58893
218245	Uncharacterized protein	0.1317	0.7058	-0.5027	no	4	544	59.9	5.91925
218249	Metallo-dependent phosphatase	0.02206	0.7364	-0.4414	no	12	551	63.1	5.3985
218254	Prolyl-tRNA synThetase	4.09e-06	32	5	yes	1	542	61.3	6.45966
218257	Beta-lactamase/Transpeptidase-like protein	0.00214	0.6284	-0.6702	no	13	561	62.7	5.32391
218261	Alpha/beta-hydrolase	0.1693	0.6798	-0.5568	no	2	508	56.1	4.8399
218267	Alpha/beta-hydrolase	0.001659	0.3633	-1.461	yes	5	530	58.6	5.12262
218272	Uncharacterized protein	0.121	0.8559	-0.2245	no	13	546	59.8	5.34015
218299	Uncharacterized protein	0.8406	1.053	0.07451	no	4	588	63.4	5.41327
218305	Amidase	0.9033	1.036	0.05102	no	1	564	61.1	5.76263
218316	Phosphoglucose isomerase	0.05636	1.353	0.4362	no	36	560	61.2	5.89606
218340	FAD/NAD(P)-binding domain-containing protein	0.4505	1.278	0.3539	no	1	412	46.6	5.69891
218355	F420-0 Synthase CofD	0.001035	3.386	1.76	yes	9	447	48.4	6.10028
218365	Uncharacterized protein	0.005322	0.6612	-0.5968	no	9	503	55.9	4.39044
218376	Uncharacterized protein	0.4553	0.7479	-0.4191	no	3	543	60.2	5.41913
218380	Uncharacterized protein	0.2591	5.595	2.484	no	4	470	51.8	3.94806
218390	Uncharacterized protein	0.9573	1.006	0.00863	no	9	529	58	4.94855
218426	Zn-dependent exopeptidase	0.036	1.8	0.848	no	2	520	58.8	4.97369
218429	Uncharacterized protein	0.5038	1.225	0.2928	no	3	499	54.9	4.22321
218460	Arabinanase/levansucrase/invertase	0.8972	0.9716	-0.04157	no	2	532	57.6	4.53644
218481	Cyclophilin-like protein	0.343	1.304	0.3829	no	2	552	61.2	7.1087
218482	Inosine-5'-monophosphate dehydrogenase IMD2	0.0007859	2.296	1.199	yes	18	535	56.8	6.23956
218490	Uncharacterized protein	0.00872	2.521	1.334	yes	4	489	53.6	4.88324
218532	Succinate semialdehyde dehydrogenase	0.00566	0.3197	-1.645	yes	2	529	56.6	8.34674
218541	Uncharacterized protein	0.8841	1.025	0.03562	no	5	518	56.5	4.36346
218544	Alpha/beta-hydrolase	0.003109	0.7026	-0.5092	no	16	547	60.1	5.44147
218552	Alpha/beta-hydrolase	0.2722	0.8957	-0.1589	no	7	539	60.1	6.11493
218565	Uncharacterized protein	0.1541	1.807	0.8536	no	3	523	57.4	6.84991
218572	Uncharacterized protein	0.008295	0.5121	-0.9655	no	37	524	58.4	6.19171
218576	Uncharacterized protein	0.05779	1.565	0.6462	no	2	477	52.6	4.98724
218606	Aspartate kinase	0.143	0.7548	-0.4058	no	1	507	55.4	6.39825
218627	Family 13 glycoside hydrolase	0.2055	1.193	0.2546	no	5	496	54.8	4.20135
218628	Uncharacterized protein	0.1994	0.7142	-0.4856	no	2	548	60.3	4.56976
218646	Putative glucokinase	0.02395	0.8966	-0.1575	no	16	510	56.2	5.11346
218651	Uncharacterized protein	0.4385	1.144	0.1941	no	5	558	62.6	5.66107
218656	Hypothetical protein	0.3753	0.7639	-0.3885	no	3	527	58.7	5.73419
218657	S-adenosyl-L-methionine-dependent methyltransferase	0.07498	1.436	0.5221	no	3	531	60.2	6.29779
218661	ATP synthase beta chain, mitochondrial	0.7466	1.08	0.111	no	6	513	55	5.29376
218674	Uncharacterized protein	0.1274	1.068	0.09491	no	7	460	52	9.4212
218675	Uncharacterized protein	0.1235	0.7185	-0.4769	no	1	530	61.2	9.45892
218679	Galactokinase	0.6321	1.211	0.2762	no	3	520	55.7	5.46332
218712	Fumarate hydratase	0.7452	1.224	0.2916	no	1	480	51.9	6.38312
218717	Uncharacterized protein	0.1128	0.5059	-0.9831	no	1	518	57.5	5.14117
218721	Uncharacterized protein	0.8986	1.01	0.01436	no	4	515	56	4.62115
218727	Decarboxylating 6-phosphogluconate dehydrogenase	0.209	1.261	0.3346	no	32	516	56.6	5.84467
218728	Uncharacterized protein	0.1145	2.292	1.197	no	1	500	56.7	6.55768
218729	3-oxoacid CoA-transferase	0.4551	1.157	0.2104	no	2	520	55.6	7.5578
218743	FAD/NAD(P)-binding domain-containing protein	0.8054	0.9769	-0.03372	no	10	550	60.5	5.2525
218749	DUF1546-domain-containing protein	0.3265	1.612	0.6889	no	1	456	50.3	5.06305
218762	Aldehyde dehydrogenase	0.0283	1.229	0.2975	no	9	506	54.8	5.95367
218776	Uncharacterized protein	0.01139	0.4346	-1.202	yes	3	543	60.4	9.19464
218777	Uncharacterized protein	0.9304	0.9934	-0.009553	no	6	519	55.2	5.26324
218801	FAD/NAD(P)-binding domain-containing protein	0.6184	0.9437	-0.0836	no	11	491	55	6.617
218822	Protein prenylyltransferase, partial	0.2713	1.121	0.1648	no	7	498	57.1	5.76324
218842	Uncharacterized protein	0.0892	1.502	0.5869	no	1	482	50.6	8.38922
218866	Homoserine acetyltransferase	0.03705	1.119	0.1622	no	11	524	56.9	6.35419
218873	Uncharacterized protein	0.01035	0.6194	-0.6911	no	4	538	60	8.95538
218893	Glucose-6-phosphate 1-dehydrogenase	0.9205	1.003	0.004322	no	15	506	58.3	8.03217
218898	Peptidase C1B, bleomycin hydrolase	0.2065	1.211	0.2762	no	1	455	50.5	5.45074
218927	Aminopeptidase Y precursor	0.004181	1.377	0.4615	no	17	503	54.4	4.77167
218938	P-loop containing nucleoside triphosphate hydrolase protein	0.6458	0.9431	-0.08452	no	7	510	55.1	7.94745
218945	Acid protease	0.8746	1.048	0.06764	no	2	448	46.6	3.93805
218948	Uncharacterized protein	0.0131	0.6529	-0.6151	no	5	495	54.4	5.76788
218965	Aspartyl aminopeptidase-like protein	0.001753	0.6182	-0.6939	no	31	502	54.8	5.60016
218991	Indoleamine 2,3-dioxygenase Family protein	0.0004445	0.4069	-1.297	yes	5	466	53.2	6.01117
219002	FMN-dependent alpha-hydroxy acid dehydrogenase	7.69e-05	0.3933	-1.346	yes	9	487	54.7	5.70978
219006	Alkaline phosphatase-like protein	0.3055	0.9608	-0.05769	no	16	504	58.4	5.58026
219008	Uncharacterized protein	0.01338	1.425	0.511	no	19	499	54.7	4.69293
219034	Phosphoglycerate mutase-like protein	0.02931	1.164	0.2191	no	10	521	58	8.01788
219048	Uncharacterized protein	0.07404	1.225	0.2928	no	18	488	52.7	6.39874
219077	Putative Fe-containing Alcohol dehydrogenase	0.5333	0.8693	-0.2021	no	4	491	53.2	6.76447
219082	Terpenoid cyclases/Protein prenyltransferase	0.4877	1.105	0.144	no	5	456	49.4	6.13898
219094	Hypothetical protein	0.06891	1.397	0.4823	no	1	461	49.7	4.95721
219104	Dihydrolipoyl dehydrogenase	0.04119	0.6853	-0.5452	no	14	503	53.8	6.62469
219130	Hypothetical protein	0.9581	1.012	0.01721	no	1	486	52.2	6.30536
219132	Uncharacterized protein	0.1401	1.705	0.7698	no	2	489	54.7	6.0954
219133	Uncharacterized protein	0.06038	1.215	0.281	no	15	459	52.5	6.65814
219140	Protein phosphatase 5	0.4616	0.6688	-0.5804	no	2	469	53.8	6.06256
219156	FAD-binding domain-containing protein	0.002094	0.446	-1.165	yes	13	480	51.9	4.4566
219164	Hypothetical protein	0.9223	0.9819	-0.02635	no	2	434	47.2	6.10052
219165	Glycine hydroxymethyl transferase	0.009743	1.951	0.9642	no	2	468	51.4	6.95367
219169	PCI-domain-containing protein	0.003565	1.339	0.4212	no	16	491	54.4	6.39215
219170	Creatinase/aminopeptidase	0.07471	1.252	0.3242	no	14	425	47.4	5.23029
219171	Bicupin, oxalate decarboxylase/oxidase	4.96e-05	0.1414	-2.822	yes	5	470	50.8	4.29572
219200	Uncharacterized protein	0.04332	0.6575	-0.6049	no	4	502	55.3	4.81049
219220	CTD phosphatase-like protein	0.03303	32	5	yes	1	474	50.8	5.14081
219246	RNA-binding domain-containing protein	0.001362	1.534	0.6173	no	5	383	41.2	7.67694
219251	SGS-domain-containing protein	0.6651	1.093	0.1283	no	1	464	50.7	7.07159
219280	PLP-dependent transferase	0.001923	0.617	-0.6967	no	5	486	53.4	5.58466
219285	Uncharacterized protein	0.3382	1.307	0.3863	no	3	493	52.8	5.99493
219295	Kynureninase	0.006071	1.385	0.4699	no	11	493	54.7	5.53436
219319	ARM repeat-containing protein	0.0002807	0.6156	-0.6999	no	6	476	53.1	5.52155
219321	Acid protease	0.0008614	0.3684	-1.441	yes	1	359	37.9	3.84442
219325	Uncharacterized protein	0.004561	1.53	0.6135	no	11	474	54.8	5.07635
219336	Glutamine synthetase/guanido kinase	0.006322	1.514	0.5984	no	12	475	52.9	5.57977
219358	Eukaryotic type KH-domain (KH-domain type I)	0.4971	1.07	0.09761	no	12	485	51.5	6.47748
219371	Nicotinate phosphoribosyltransferase	1	1	0	no	14	465	52.3	5.5307
219374	Family 30 glycoside hydrolase	0.5994	0.79	-0.3401	no	1	450	47.8	3.88824
219417	Rab GDP-dissociation inhibitor	0.7453	0.9779	-0.03224	no	19	463	51.1	5.58759
219420	Uncharacterized protein	0.06258	0.6657	-0.5871	no	4	458	50.8	5.39996
219430	Uncharacterized protein	0.01078	0.6816	-0.553	no	4	476	52.7	5.74957
219435	Family 1 glycoside hydrolase	0.08189	0.7165	-0.481	no	8	475	53.9	5.18927
219445	Uncharacterized protein	0.1331	1.482	0.5675	no	8	454	48.3	5.86945
219462	FAD/NAD(P)-binding domain-containing protein	0.004943	0.9206	-0.1194	no	14	464	51.8	5.6673
219471	Carbon-nitrogen hydrolase	0.9917	1.002	0.002883	no	1	420	45.1	5.28961
219487	Homogentisate 1,2-dioxygenase	0.4608	0.8813	-0.1823	no	15	478	52.3	5.90912
219519	Arginine biosynthesis protein ArgJ	0.1307	1.056	0.07861	no	8	431	45.1	5.27802
219531	Uncharacterized protein	0.03399	1.175	0.2327	no	21	484	53.1	5.84662
219537	Uncharacterized protein	0.865	0.9878	-0.01771	no	25	446	48.7	5.78717
219539	Family 76 glycoside hydrolase	0.4607	0.9253	-0.112	no	2	456	49	4.47028
219561	Actin/actin-like protein	0.2331	0.7914	-0.3375	no	3	467	52	5.06061
219592	Hypothetical protein	0.1284	0.8121	-0.3003	no	23	441	50.2	9.14435
219595	Uncharacterized protein	0.0004197	1.346	0.4287	no	14	439	49	5.79889
219601	Argininosuccinate lyase	0.0002113	0.47	-1.089	yes	22	458	51.7	5.33954
219617	26S proteasome subunit P45	0.003007	1.697	0.763	no	16	465	51.8	5.0462
219633	Dihydrolipoyllysine-residue acetyltransferase component of pyruvate dehydrogenase complex, mitochondrial	0.00354	0.4388	-1.188	yes	9	462	49.1	5.70709
219647	Putative Ubx7	0.8315	1.058	0.08134	no	1	473	51.4	5.3537
219650	Uncharacterized protein	0.1524	0.6203	-0.689	no	1	470	50.6	4.39203
219664	Beta tubulin	0.9662	0.994	-0.008682	no	8	440	49	4.80402
219670	Putative hydroxymethylglutaryl-CoA synthase	0.01283	1.805	0.852	no	3	461	50.7	6.47345
219676	Acyl-CoA dehydrogenase mitochondrial precursor	0.01001	0.6551	-0.6102	no	5	402	43.9	5.44086
219683	Uncharacterized protein	0.8709	1.011	0.01578	no	10	448	48.8	7.00739
219685	Nuclear distribution protein pac-1a	0.272	0.7651	-0.3863	no	1	463	50.5	7.24872
219698	Oxidoreductase	0.001066	0.3067	-1.705	yes	5	404	45.3	5.7818
219699	NADP-specific glutamate dehydrogenase	0.03677	0.8909	-0.1667	no	25	456	49.1	6.17352
219710	PLP-dependent transferase	0.5308	0.9495	-0.07476	no	13	438	48.2	8.24359
219715	Acetamidase/Formamidase	2.41e-05	0.4611	-1.117	yes	17	433	46.8	5.53754
219716	Septin CDC3	0.0002739	0.5861	-0.7708	no	10	452	51.4	6.33734
219720	Acyl-CoA dehydrogenase NM domain-like protein	0.001935	0.5191	-0.9459	no	9	438	48.5	8.20563
219730	Regulated by circadian rhythms/mitochodrion distribution	0.6253	1.105	0.144	no	8	444	49.3	4.91864
219740	Aminotransferase class-III protein	0.8932	0.9809	-0.02782	no	7	417	45.1	6.78046
219742	BSD-domain-containing protein	0.1894	1.434	0.52	no	2	421	45.9	4.74689
219743	CoA-transferase Family III	0.1181	0.8217	-0.2833	no	5	421	45.6	6.27753
219752	Kinase-like protein	0.0009623	0.6671	-0.584	no	12	426	47.7	5.32611
219755	Phosphoglycerate mutase-like protein	0.7874	0.946	-0.08009	no	7	442	48.3	4.29425
219757	Family 76 glycoside hydrolase	0.2256	2.527	1.337	no	1	407	43.6	4.37604
219765	Uncharacterized protein	0.3069	1.265	0.3391	no	1	419	45.5	5.46393
219768	Uncharacterized protein	0.01227	1.191	0.2522	no	9	447	50.2	5.84564
219774	Uncharacterized protein	0.2066	1.119	0.1622	no	12	439	48.3	4.96735
219796	Uncharacterized protein	0.11	0.7644	-0.3876	no	11	440	49.8	5.14508
219827	Adenosylhomocysteinase	0.477	1.239	0.3092	no	34	447	48.8	5.58099
219835	Actin-related protein 3	0.05387	0.8077	-0.3081	no	17	439	47.7	6.32538
219842	Uncharacterized protein	0.7911	0.9368	-0.09419	no	3	413	45.3	6.76215
219853	RNA 3'-end processing associated acetyltransferase	0.003334	2.574	1.364	yes	5	449	50.6	6.35248
219904	Nucleotide binding/reproduction	0.01205	1.547	0.6295	no	20	439	49	6.06696
219915	Uncharacterized protein	0.001492	0.5305	-0.9146	no	9	352	38.4	5.63507
219920	Acetylornithine and succinylornithine aminotransferase	0.08526	0.6966	-0.5216	no	4	419	44.9	6.87946
219933	Uncharacterized protein	0.1955	0.7733	-0.3709	no	6	460	50.1	5.97906
219971	FAS1 domain-containing protein	0.009316	1.426	0.512	no	9	355	38.9	5.57318
219993	Putative Ins1, inosine 5'-monophosphate-specific 5'-nucleotidase	0.02973	0.5829	-0.7787	no	3	441	48.8	5.55255
220011	Cdc50 family protein	0.5331	1.131	0.1776	no	1	420	46.6	8.41095
220014	Uncharacterized protein	0.7737	0.9837	-0.02371	no	3	414	46.5	5.47198
220019	Family 72 glycoside hydrolase	0.4776	2.496	1.32	no	2	423	45.4	4.12787
220021	Zn-dependent exopeptidase	0.004637	1.271	0.346	no	9	396	44	4.77496
220024	Dehydrogenase	0.01122	0.3696	-1.436	yes	9	414	43.6	5.29572
220033	Histone acetyltransferase type B subunit 2	0.2521	1.663	0.7338	no	1	425	47.7	4.82513
220042	Putative methionyl aminopeptidase	0.01104	0.7055	-0.5033	no	5	413	45.3	5.77472
220045	Fumarylacetoacetase	0.0006177	0.5867	-0.7693	no	9	427	46.8	5.66754
220047	Uncharacterized protein	0.3548	0.9399	-0.08942	no	18	429	46.2	5.86029
220051	Chorismate synthase/flavin reductase, NADPH-dependent	0.008581	1.668	0.7381	no	8	408	43.7	6.17706
220067	Hypothetical protein	0.3715	0.8533	-0.2289	no	8	418	48.2	5.54486
220081	Family 28 glycoside hydrolase, partial	0.1475	0.4091	-1.289	no	1	426	46.3	4.66046
220088	Putative branched-chain amino acids aminotransferase	0.03009	1.15	0.2016	no	17	402	44.1	6.65143
220089	PHP domain-like protein	0.02241	3.884	1.958	yes	3	330	34.9	10.0112
220093	Beta-lactamase/Transpeptidase-like protein	0.2969	1.661	0.7321	no	1	413	45	5.47662
220098	Hypothetical protein	0.2912	0.7572	-0.4013	no	4	433	45.4	6.40704
220111	PCI-domain-containing protein	0.1123	1.226	0.294	no	12	423	47.5	5.7984
220115	Uncharacterized protein	0.003859	1.762	0.8172	no	3	437	48.8	5.24017
220117	FMN-dependent dehydrogenase	0.001772	0.2499	-2.001	yes	5	437	47.5	5.54059
220126	Uncharacterized protein	0.05463	0.6056	-0.7236	no	2	418	47.4	5.466
220141	Acyl-CoA dehydrogenase NM domain-like protein	0.01902	0.5845	-0.7747	no	3	426	46.1	7.00812
220154	Arginine biosynthetic process	0.05633	0.7028	-0.5088	no	5	393	44.3	5.06512
220156	Dihydrolipoamide succinyltransferase	0.03417	1.428	0.514	no	8	401	43.9	5.53229
220169	PLP-dependent transferase	0.06741	0.7652	-0.3861	no	12	424	47.3	5.38434
220200	Cystathionine beta-synthase	0.001719	0.2876	-1.798	yes	4	408	44.7	6.27557
220201	4-hydroxyphenylpyruvate dioxygenase	0.01183	0.4263	-1.23	yes	4	424	47.5	5.56207
220205	Uncharacterized protein	0.06634	1.87	0.903	no	1	417	45.2	5.85577
220210	Acetyl-CoA acetyltransferase	0.9755	1.003	0.004322	no	6	414	43.3	5.9754
220217	Phosphoesterase	0.002107	0.2505	-1.997	yes	1	381	42.5	4.15851
220220	Regulator of chromosome condensation 1/beta-lactamase-inhibitor protein II	0.04611	1.918	0.9396	no	4	427	45.7	5.53461
220234	Oxysterol-binding protein	0.1182	0.8663	-0.2071	no	6	412	45.3	6.8869
220236	Regulation of circadian rhythmicity	0.6447	1.078	0.1084	no	4	396	44.6	6.31281
220244	Putative translation elongation factor eEF-1, gamma chain	0.06774	1.113	0.1545	no	21	407	46.6	5.93365
220251	Hypothetical protein	0.5558	0.9778	-0.03239	no	18	420	45.7	4.62909
220254	Uncharacterized protein	0.0002592	0.5254	-0.9285	no	17	404	44.2	5.59076
220270	Isocitrate dehydrogenase NADP-dependent	0.0004473	1.497	0.5821	no	20	411	46.3	6.23627
220278	Mitochondrial triosephosphate isomerase	0.004653	0.5738	-0.8014	no	6	258	27.3	6.00189
220295	SEP-domain-containing protein	0.1028	0.7618	-0.3925	no	2	413	44.6	5.25909
220316	Epoxide hydrolase 1	0.001342	0.5271	-0.9239	no	6	396	44.8	5.35748
220331	Uncharacterized protein	0.22	0.8679	-0.2044	no	2	415	46.5	5.28973
220347	Mitochondrial genome maintenance	0.3109	1.129	0.175	no	5	405	45.1	8.89374
220352	Uncharacterized protein	0.7369	0.9421	-0.08605	no	1	355	38.5	4.013
220354	Uncharacterized protein	0.2251	2.352	1.234	no	1	402	45.5	5.80682
220356	Calcium-dependent phosphotriesterase	0.2781	1.751	0.8082	no	6	379	41.1	4.69916
220392	ATP-dependent RNA helicase eIF4A	0.2898	0.9167	-0.1255	no	11	397	44.8	4.97064
220415	Arginase/deacetylase	0.06867	0.9031	-0.147	no	9	386	41.5	5.5025
220417	Coproporphyrinogen oxidase	0.3842	1.071	0.09896	no	17	412	46.4	6.56781
220429	Actin Cytoskeleton-regulatory complex protein END3	0.6124	1.138	0.1865	no	7	398	45	4.90704
220433	Uncharacterized protein	0.0001308	1.916	0.9381	no	7	412	47.1	5.70917
220441	Hypothetical protein	0.7133	1.025	0.03562	no	7	392	41.6	4.75446
220444	Family 16 glycoside hydrolase	0.707	1.201	0.2642	no	1	325	33.8	3.68268
220446	Calcineurin-like metalloPhosphoesterase membrane protein	0.00046	2.906	1.539	yes	6	392	42.4	6.77264
220462	Putative GTP-binding protein	0.01672	0.7084	-0.4974	no	4	393	43.8	7.58942
220474	Family 17 glycoside hydrolase	0.2229	1.792	0.8416	no	4	406	41.2	4.02789
220477	BAR-domain-containing protein	0.4002	1.196	0.2582	no	4	448	49.7	9.02106
220491	Histidinol-phosphate aminotransferase	0.1091	0.7764	-0.3651	no	4	405	43.6	5.93341
220495	Hypothetical protein	0.04025	1.24	0.3103	no	6	344	36.6	5.64362
220505	Uncharacterized protein	0.009158	0.6477	-0.6266	no	1	397	42.5	6.22589
220511	Peptidase Family T4 protein	0.02907	1.421	0.5069	no	5	399	42.5	5.81183
220534	Hypothetical protein	0.6703	0.9581	-0.06175	no	7	407	43.4	6.70111
220537	Family 64 glycoside hydrolase	0.5453	0.8973	-0.1563	no	4	384	41.2	4.82697
220545	Formate dehydrogenase	0.001114	0.5227	-0.9359	no	22	361	39.5	5.75153
220546	Uncharacterized protein	0.005119	0.5054	-0.9845	no	7	388	44.1	10.1246
220550	Uncharacterized protein	0.7123	0.9408	-0.08804	no	4	390	43.8	6.10577
220552	Branched-chain amino acid aminotransferase II	0.1761	0.8468	-0.2399	no	8	392	42.8	5.82526
220559	Beta-eliminating lyase	2.79e-05	0.136	-2.878	yes	6	361	39.1	5.67987
220561	Galactose-1-phosphate uridylyltransferase	0.009361	0.7767	-0.3646	no	6	388	44.2	5.7005
220571	PLP-dependent transferase	0.3751	1.167	0.2228	no	5	397	43.6	5.25006
220579	GroES-like protein	3.73e-05	0.4222	-1.244	yes	6	393	41.9	5.3515
220585	t-SNARE	0.007142	1.407	0.4926	no	6	270	30.8	5.44135
220589	Uncharacterized protein	0.2212	1.293	0.3707	no	6	346	39.2	5.41107
220595	26S proteasome subunit P45	0.02351	1.518	0.6022	no	9	390	43.7	5.54437
220597	UROD/MetE-like protein	0.3744	0.5592	-0.8386	no	2	403	44.5	5.73358
220606	Uncharacterized protein	0.006202	0.856	-0.2243	no	16	393	42.1	5.6972
220613	Actin/actin-like protein	0.01278	0.7672	-0.3823	no	12	392	44.2	5.61688
220619	L domain-like protein	0.09961	1.182	0.2412	no	12	367	41.4	4.77081
220644	Alanine--glyoxylate aminotransferase	0.683	0.9173	-0.1245	no	16	385	41.7	6.02203
220659	Uncharacterized protein	0.06271	1.116	0.1583	no	13	323	35.6	5.46539
220665	Hypothetical protein	0.001114	1.389	0.474	no	12	390	43.6	8.53253
220691	Putative isomerase YbhE	0.1246	0.8335	-0.2627	no	4	354	38.3	4.70599
220692	Alpha/beta-hydrolase	0.001843	4.163	2.058	yes	4	366	40.1	5.38324
220696	Uncharacterized protein	0.08988	2.587	1.371	no	1	402	41.5	5.12213
220724	Alpha/beta-hydrolase	0.5344	1.105	0.144	no	11	335	35.8	4.6098
220727	FAD/NAD(P)-binding domain-containing protein	0.9801	0.9956	-0.006362	no	2	392	41.3	8.27582
220738	Uncharacterized protein	0.878	1.011	0.01578	no	3	369	40.6	5.76642
220746	Uncharacterized protein	0.02221	1.11	0.1506	no	11	389	44.8	5.16229
220749	Clavaminate synthase-like protein	0.0271	0.8478	-0.2382	no	4	372	40	4.75531
220757	Survival factor 1	0.02337	0.8579	-0.2211	no	8	380	42.1	5.32001
220792	Beta-isopropylmalate dehydrogenase	0.007102	0.8549	-0.2262	no	15	368	39	5.2193
220810	Uncharacterized protein	0.3669	0.9525	-0.07021	no	15	392	42.5	5.72772
220818	Creatinase/aminopeptidase	0.2092	1.197	0.2594	no	9	378	41	5.21295
220819	Uncharacterized protein	0.896	1.061	0.08542	no	2	346	37	5.44745
220850	Uncharacterized protein	0.7745	1.359	0.4425	no	1	318	32.6	3.71136
220854	Kinase-like domain-containing protein	0.6767	1.165	0.2203	no	2	361	40.5	5.51874
220864	Regulated by circadian rhythms/ vacuole inheritance	0.9626	0.9907	-0.01348	no	12	373	41.3	5.53937
220874	Uncharacterized protein	0.1322	1.299	0.3774	no	1	336	35.4	4.79718
220884	KH domain-containing protein	0.003996	0.821	-0.2845	no	11	373	39.5	6.2774
220908	Uncharacterized protein	0.0001208	0.4253	-1.233	yes	7	376	41.4	5.133
220911	NAD(P)-binding protein	0.3415	0.8439	-0.2449	no	2	340	35.9	9.45062
220914	Class III chitinase	0.007551	0.4663	-1.101	yes	2	386	40	4.38837
220917	Family 18 glycoside hydrolase	0.2859	0.7832	-0.3525	no	2	360	39.7	4.84186
220938	Zinc-binding Alcohol dehydrogenase-like protein	0.007616	0.4963	-1.011	yes	2	349	38	5.93488
220951	Nucleotide-binding domain-containing protein	0.0003499	0.3218	-1.636	yes	3	371	40.1	6.50018
220952	Uncharacterized protein	0.4344	0.9669	-0.04856	no	14	353	38.9	6.41302
220953	Uncharacterized protein	0.009463	1.165	0.2203	no	6	367	39.7	6.43134
220965	Uncharacterized protein	0.000269	0.4125	-1.278	yes	8	367	42.4	6.03656
220980	Uncharacterized protein	0.1237	0.5172	-0.9512	no	2	309	35.1	6.53802
220986	Actin-related protein 2/3 complex, subunit 1	0.6742	1.098	0.1349	no	11	363	39.8	6.22711
221010	Uncharacterized protein	0.3343	1.156	0.2091	no	2	323	35	7.28888
221017	Uncharacterized protein	0.1845	0.896	-0.1584	no	15	366	38.7	6.05914
221024	Cysteine synthase	0.001127	0.6208	-0.6878	no	10	370	40	8.18353
221027	Uncharacterized protein	0.01379	0.4169	-1.262	yes	7	360	38.4	6.14227
221037	Uncharacterized protein	0.02489	1.38	0.4647	no	6	367	41.1	5.69464
221043	Nucleotidylyl transferase	0.00822	0.4889	-1.032	yes	4	353	38.3	4.93805
221069	Arginase and proline metabolism	0.1964	0.8526	-0.2301	no	12	363	39	5.49225
221070	NAD(P)-binding protein	0.4414	1.24	0.3103	no	2	349	37.4	6.44586
221077	Uncharacterized protein	0.0009779	0.6214	-0.6864	no	8	369	39.8	5.97028
221089	TLD-domain-containing protein	0.2277	1.415	0.5008	no	3	340	36.9	5.83453
221098	Uncharacterized protein	0.511	0.9528	-0.06975	no	7	364	40.1	8.40924
221105	Mov34-domain-containing protein	0.000743	1.763	0.818	no	9	367	39.3	4.81757
221111	Alcohol dehydrogenase 1	0.05595	1.404	0.4895	no	6	347	37.3	6.10248
221131	Aldo/keto reductase	0.0009333	0.5576	-0.8427	no	19	354	40.1	7.43732
221165	Tartrate dehydrogenase	0.5836	0.7671	-0.3825	no	4	358	39.2	5.40594
221180	Aldo/keto reductase	0.03456	0.8609	-0.2161	no	8	291	32.6	5.10822
221193	Hsc70 cochaperone	0.6683	1.313	0.3929	no	2	354	35.9	4.94061
221234	Intradiol ring-cleavage dioxygenase	0.0008116	0.3978	-1.33	yes	7	342	38.6	5.52496
221251	Sporocarp development	0.07404	0.893	-0.1633	no	12	353	41	5.11652
221261	Metal-dependent protein hydrolase	0.05588	0.8758	-0.1913	no	17	359	39.7	5.48041
221266	Family 16 carbohydrate esterase	0.03023	0.6864	-0.5429	no	3	346	37.6	4.30145
221269	Aldo/keto reductase	0.0007605	0.4652	-1.104	yes	6	342	38	5.4776
221276	UPF0103-domain-containing protein	0.001111	0.554	-0.852	no	6	322	35.6	5.80145
221295	GroES-like protein	0.3063	0.9059	-0.1426	no	3	350	37	6.43951
221299	Family 16 glycoside hydrolase	0.4079	0.8398	-0.2519	no	1	313	32.2	3.82159
221307	NAD(P)-binding protein	0.05556	1.779	0.8311	no	1	355	37.5	6.06512
221309	Glucose/ribitol dehydrogenase	0.001013	0.4621	-1.114	yes	3	328	35.8	7.26886
221326	RmlC-like cupin	0.4259	1.075	0.1043	no	6	344	37.8	5.71393
221338	Casein kinase 2 alpha subunit	0.07398	2.099	1.07	no	3	332	39.1	6.52106
221365	NAD(P)-binding protein	0.01185	0.5419	-0.8839	no	6	265	28.5	6.85553
221366	Putative 3-hydroxyisobutyrate dehydrogenase G6G8.5	0.003049	0.5577	-0.8424	no	5	325	34	7.78937
221386	Porphobilinogen deaminase	0.0001347	0.3982	-1.328	yes	5	329	35.2	5.60492
221389	D-isomer specific 2-hydroxyacid dehydrogenase	0.000149	0.248	-2.012	yes	3	344	37	5.99762
221401	Galactose mutarotase-like domain-containing protein	0.1726	1.078	0.1084	no	11	338	35.8	5.32306
221402	WD40 repeat-like protein	0.3952	0.6818	-0.5526	no	1	343	37.9	6.09308
221415	Uncharacterized protein	0.5498	0.8814	-0.1821	no	4	297	33.1	6.72504
221418	ClpP/crotonase	0.885	1.068	0.09491	no	1	304	32.5	6.66754
221429	Uncharacterized protein	0.8165	1.07	0.09761	no	1	351	36.5	5.04523
221435	Uncharacterized protein	0.1693	0.7411	-0.4323	no	1	339	35.5	7.20819
221437	Uncharacterized protein	0.4552	1.145	0.1953	no	1	339	37.1	5.61908
221439	Inositol monophosphatase	0.004682	1.441	0.5271	no	7	334	36.3	5.30072
221442	Intrinsic regulator activity, regulation of circadian rhythm	0.3535	1.395	0.4803	no	3	339	38.3	4.55292
221443	Uncharacterized protein	0.0009861	0.5534	-0.8536	no	9	338	38.6	7.71381
221456	Uncharacterized protein	0.01538	0.6536	-0.6135	no	3	314	34.1	9.29242
221457	Malate dehydrogenase-like protein	0.00946	0.576	-0.7959	no	9	335	35.1	8.65692
221511	Uncharacterized protein	0.007276	0.3777	-1.405	yes	5	337	38.6	5.64679
221523	Uncharacterized protein	0.006277	0.5936	-0.7524	no	9	353	38.2	5.38263
221531	Mov34-domain-containing protein	0.01844	1.603	0.6808	no	8	331	36.7	5.82086
221535	Uncharacterized protein	0.2376	0.8638	-0.2112	no	6	299	33.9	5.62714
221539	Uncharacterized protein	0.1635	0.8334	-0.2629	no	4	328	37.4	4.76434
221541	Ribokinase-like protein	0.7598	0.8925	-0.1641	no	1	346	35.8	5.17548
221568	Uncharacterized protein	0.2403	0.7538	-0.4077	no	5	293	32.2	6.5368
221580	Uncharacterized protein	0.002292	0.5395	-0.8903	no	6	332	36.3	5.84711
221583	Aldolase	0.219	0.9788	-0.03091	no	16	328	35.3	6.14435
221599	Glucose/ribitol dehydrogenase	0.0006845	0.3685	-1.44	yes	7	332	36.7	6.3205
221604	Uncharacterized protein	0.0007259	0.6764	-0.5641	no	14	314	35.2	5.86212
221606	Glucose/ribitol dehydrogenase	0.0009592	0.2761	-1.857	yes	6	307	31.5	5.72418
221638	DUF1000-domain-containing protein	0.1876	0.8908	-0.1668	no	4	337	36.9	4.987
221643	Aldolase	1.42e-06	0.6984	-0.5179	no	15	320	34.2	5.69696
221644	Uncharacterized protein	0.05686	1.521	0.605	no	5	323	36.4	4.36517
221645	DUF1000-domain-containing protein	0.7165	0.9571	-0.06326	no	8	330	36	5.63971
221646	Ribonuclease T2	0.1777	6.873	2.781	no	2	292	31.7	4.47064
221649	GroES-like protein	0.226	1.06	0.08406	no	7	358	36.5	5.36017
221663	Geranylgeranyltransferase beta subunit	0.8953	0.9764	-0.03446	no	4	321	35.1	4.95465
221665	Uncharacterized protein	0.0001086	32	5	yes	1	292	31.3	5.94135
221669	NAD(P)-binding protein	0.812	1.119	0.1622	no	1	322	34.3	7.08282
221674	Glyoxalase I	0.3472	1.199	0.2618	no	12	320	36.3	5.69171
221675	Aldo/keto reductase	0.0003224	0.6423	-0.6387	no	15	322	36.1	6.0036
221694	Metallo-hydrolase/oxidoreductase	0.2297	0.8449	-0.2431	no	5	275	30	5.35162
221696	Putative palmitoyl-protein thioesterase precursor	0.3592	1.131	0.1776	no	3	310	34.6	4.78644
221698	Uncharacterized protein	0.8553	1.029	0.04124	no	4	321	35.9	5.17084
221701	Alpha/beta-hydrolase	0.1147	0.6504	-0.6206	no	4	323	36.6	5.04694
221705	TransAldolase	0.1719	0.8771	-0.1892	no	34	326	35.8	5.28705
221715	Uncharacterized protein	0.02813	1.506	0.5907	no	1	307	33.6	5.11029
221725	Uncharacterized protein	0.1592	0.8087	-0.3063	no	5	186	20.8	8.29938
221731	Glucose/ribitol dehydrogenase	0.0001324	0.2305	-2.117	yes	2	312	33.6	5.99786
221734	P34-Arc-domain-containing protein	0.2729	0.9032	-0.1469	no	10	316	36.4	6.57489
221759	Uncharacterized protein	0.5854	0.8539	-0.2279	no	3	331	35.6	4.75543
221771	Acetolactate synthase	0.007105	3.446	1.785	yes	7	323	35	5.85248
221772	TIP41-domain-containing protein	0.4172	0.7577	-0.4003	no	1	284	31.5	5.59235
221790	Serine/threonine protein kinase	0.00497	0.4065	-1.299	yes	4	324	37.2	7.78339
221800	Deoxyhypusine hydroxylase	0.004858	0.2161	-2.21	yes	4	317	34.8	4.76984
221841	Aldolase	0.8764	0.9403	-0.08881	no	1	284	31.2	5.2348
221854	Aldo/keto reductase	0.0009273	0.4837	-1.048	yes	15	315	35.6	5.7088
221856	Glutathione S-transferase	0.04055	0.6916	-0.532	no	8	277	32	6.82465
221860	Aromatic compound dioxygenase	0.9729	1.018	0.02574	no	1	314	35.6	5.54462
221877	Family 16 glycoside hydrolase, partial	0.01014	6.592	2.721	yes	3	274	29.6	4.24811
221899	60S acidic Ribosomal protein P0	0.6657	0.8897	-0.1686	no	3	310	33.3	4.64313
221910	Inositol monophosphatase	0.003024	0.2897	-1.787	yes	2	316	33.4	4.95392
221921	Uncharacterized protein	0.1364	0.8864	-0.174	no	14	314	35.2	6.19501
221936	Methylthioadenosine phosphorylase	0.6702	1.065	0.09085	no	13	301	32.7	6.01129
221967	S-adenosyl-L-methionine-dependent methyltransferase	0.05986	0.2506	-1.997	no	2	288	31.8	4.47882
221970	Uncharacterized protein	0.4907	1.779	0.8311	no	1	304	33.8	9.65387
221974	Uncharacterized protein	0.1679	1.164	0.2191	no	14	275	29.9	5.39825
221978	Uncharacterized protein	0.0008375	0.7835	-0.352	no	10	303	32.5	5.19098
222000	DUF298-domain-containing protein	0.8008	1.026	0.03703	no	3	228	26.4	4.90485
222009	Nicotinate-Nucleotide diphosphorylase	0.003786	2.803	1.487	yes	9	310	33	6.20856
222034	Putative aldehyde reductase	0.005863	0.7109	-0.4923	no	14	292	32.2	5.72797
222064	Uncharacterized protein	0.2138	1.319	0.3994	no	5	302	32.4	4.69086
222110	Uncharacterized protein	0.8803	1.012	0.01721	no	2	287	32.7	5.98273
222118	Putative 5S rRNA binding Ribosomal protein	0.2026	0.8039	-0.3149	no	2	297	34.3	7.89093
222135	Aldose reductase	0.9271	1.008	0.0115	no	1	291	32.3	6.19489
222154	Translation initiation factor eIF4e	0.7329	1.08	0.111	no	1	264	30.1	7.01068
222162	Uricase	0.1024	4.631	2.211	no	14	296	33.2	6.00983
222195	Pyrophosphatase-domain-containing protein	0.3108	1.073	0.1017	no	10	286	32.3	5.38751
222198	Dihydrofolate reductase, partial	0.324	0.9113	-0.134	no	1	264	27.5	8.00177
222206	Uncharacterized protein	0.1128	1.265	0.3391	no	7	293	32	8.28741
222224	Uncharacterized protein	0.03588	0.816	-0.2934	no	2	271	30.2	6.46198
222225	ClpP/crotonase	0.01073	0.6341	-0.6572	no	5	287	31.1	7.11993
222229	Family 1 carbohydrate esterase	0.0001288	0.6685	-0.581	no	12	288	31.6	5.7796
222235	Proteasome-domain-containing protein	0.3073	2.137	1.096	no	12	284	31.1	5.89545
222253	Uncharacterized protein	0.002	1.234	0.3033	no	13	279	31.1	6.08527
222257	Mitochondrial glycoprotein	0.02385	1.436	0.5221	no	10	291	31.9	4.35443
222278	Maf/Ham1	0.02193	1.351	0.434	no	8	277	30.3	5.6015
222297	NAD(P)-binding protein	0.087	1.462	0.5479	no	4	282	29.7	5.16669
222298	Aldolase	0.8917	1.013	0.01863	no	9	288	31.4	5.32477
222302	NAD(P)-binding protein	0.6619	0.923	-0.1156	no	7	274	28.3	8.33258
222306	Uncharacterized protein	0.001465	1.795	0.844	no	6	180	20.2	4.47516
222333	Phosphoenolpyruvate/pyruvate domain-containing protein	0.7428	1.186	0.2461	no	4	271	29	5.69611
222349	Uncharacterized protein	0.6243	0.9668	-0.04871	no	8	257	28.5	5.34406
222357	Pyrroline-5-carboxylate reductase	0.004888	32	5	yes	1	292	30.2	5.23553
222366	Uncharacterized protein	0.0006176	1.362	0.4457	no	13	278	29.4	5.99542
222372	Uncharacterized protein	0.07174	0.6655	-0.5875	no	7	276	29.4	5.3056
222389	NAD(P)-binding protein	0.08842	0.8862	-0.1743	no	5	284	29.7	6.87567
222443	Hypothetical protein	0.02306	0.6155	-0.7002	no	1	270	29.4	8.30646
222474	Uncharacterized protein	0.04057	1.319	0.3994	no	1	269	30.8	9.90692
222479	Uncharacterized protein	0.9467	0.9928	-0.01042	no	1	288	31.4	6.93561
222511	Uncharacterized protein	0.003944	0.3632	-1.461	yes	3	236	27.3	6.6059
222525	Metallo-hydrolase/oxidoreductase	8.85e-05	0.5308	-0.9138	no	11	253	27.5	5.57245
222527	Hypothetical protein	0.0001556	0.3535	-1.5	yes	7	276	29.8	5.12091
222533	N-terminal nucleophile aminohydrolase	0.0468	1.191	0.2522	no	7	271	29.1	7.16888
222535	Hypothetical protein	0.4666	0.878	-0.1877	no	4	227	24.4	4.87445
222551	Replication protein A, subunit RPA32	0.1005	1.194	0.2558	no	4	282	30.3	4.76471
222573	F-actin-capping protein subunit alpha	0.0008408	0.563	-0.8288	no	11	249	27.4	7.78107
222575	NAD(P)-binding protein	0.9299	1.013	0.01863	no	7	254	26.8	6.6463
222590	Uncharacterized protein	0.08841	0.6117	-0.7091	no	2	277	28.6	5.34808
222594	Uncharacterized protein	0.1025	1.477	0.5627	no	7	258	29.6	6.05133
222597	ASF1 like histone chaperone-domain-containing protein, partial	0.03246	0.6216	-0.6859	no	2	271	29.5	3.71759
222616	Uncharacterized protein	0.4772	1.05	0.07039	no	7	248	28.8	5.49396
222618	Uncharacterized protein	0.8682	1.013	0.01863	no	7	254	29	5.55389
222628	Glutathione S-transferase	0.0004028	0.3117	-1.682	yes	7	265	29.7	5.98785
222633	Uncharacterized protein	0.516	1.125	0.1699	no	7	271	29	6.39386
222644	Glucose/ribitol dehydrogenase	0.001279	0.1948	-2.36	yes	2	268	28.8	5.45758
222648	Proteasome endopeptidase complex, beta subunit	0.1074	1.623	0.6987	no	14	280	30.8	5.73688
222651	Uncharacterized protein	0.01783	0.781	-0.3566	no	11	266	30.1	5.51495
222657	L-xylulose reductase	0.08335	0.8814	-0.1821	no	17	266	28.2	5.6507
222661	Glucose/ribitol dehydrogenase	0.00182	0.2723	-1.877	yes	3	257	27.2	6.65436
222668	Proteasome component C5	0.2194	1.445	0.5311	no	12	264	29	6.24384
222686	Uncharacterized protein	0.08709	1.34	0.4222	no	5	280	30.7	5.69525
222693	Uncharacterized protein	0.9962	0.999	-0.001443	no	1	154	17.1	9.40973
222694	Pyridoxamine 5'-phosphate oxidase	0.07659	1.188	0.2485	no	5	258	29.1	6.28766
222696	Hydrogen-transporting ATPase activity/subunit D	0.1625	0.715	-0.484	no	1	255	28.7	6.45392
222715	Proliferating cell nuclear antigen	0.0005129	1.179	0.2376	no	9	255	28	4.56866
222722	Electron transfer flavoprotein	0.002091	0.437	-1.194	yes	4	258	27.7	8.79095
222733	Uncharacterized protein	0.1403	1.572	0.6526	no	1	220	25.3	5.58759
222740	6-phosphogluconolactonase	0.4183	0.6849	-0.546	no	2	262	28.2	5.13666
222758	Uncharacterized protein	0.005722	0.3454	-1.534	yes	5	230	25.4	6.06964
222767	HAD-like domain-containing protein	0.0002206	0.3811	-1.392	yes	7	253	28.4	4.89642
222770	Uncharacterized protein	4.63e-05	0.5447	-0.8765	no	14	256	28.4	5.82758
222789	Uncharacterized protein	0.04877	0.8644	-0.2102	no	9	258	29.5	4.92877
222790	Phosducin-like protein	0.7805	1.075	0.1043	no	2	257	28.8	4.70844
222791	Uncharacterized protein	0.895	1.034	0.04824	no	2	140	15.5	7.01727
222793	Cloroperoxidase	0.1577	0.7305	-0.453	no	2	225	24.8	4.5495
222795	Cytoplasmic Ribosomal protein-10	0.989	1.001	0.001442	no	12	261	28.5	9.19891
222799	Uncharacterized protein	0.1823	0.8554	-0.2253	no	6	245	26.6	8.83026
222806	Glutathione S-transferase	0.08587	0.8154	-0.2944	no	4	242	27.8	6.86188
222807	Ureidoglycolate hydrolase	0.0004958	0.4489	-1.156	yes	6	253	27.1	7.04218
222808	Uncharacterized protein	0.3012	0.7556	-0.4043	no	3	251	26.7	6.98114
222825	N-terminal nucleophile aminohydrolase	0.1973	1.595	0.6736	no	16	251	28	5.49286
222835	Uncharacterized protein	0.2334	0.7753	-0.3672	no	1	233	24.7	6.57709
222879	Translation initiation factor 6	0.921	0.9792	-0.03032	no	2	246	26.4	4.54987
222883	Alpha/beta-hydrolase	0.02482	1.893	0.9207	no	1	242	25.3	5.40192
222891	Riboflavin kinase	0.005156	0.5639	-0.8265	no	5	193	21.6	5.38849
222910	Acyl-CoA N-acyltransferase	0.04557	0.7892	-0.3415	no	3	238	26.5	6.72052
222913	Cyanamide hydratase	0.05161	0.8162	-0.293	no	2	234	26.2	5.50043
222926	YjeF N-terminal domain-like protein	0.03484	0.4772	-1.067	yes	2	231	25	5.83014
222930	Putative Alp11-like protein of tubulin-folding cofactor B	0.1157	1.151	0.2029	no	6	241	26.5	4.86652
222939	Uncharacterized protein	0.07431	0.494	-1.017	no	3	256	26	3.89337
222968	TPR-like protein	0.1515	0.8249	-0.2777	no	2	239	27.2	4.8891
223038	Uncharacterized protein	0.971	1.01	0.01436	no	3	231	25.5	8.9776
223052	Uncharacterized protein	0.004124	0.4794	-1.061	yes	4	221	25	4.26654
223059	Uncharacterized protein	0.7293	1.21	0.275	no	1	220	23.5	6.91962
223062	Uncharacterized protein	0.3636	1.207	0.2714	no	2	191	21	6.3382
223063	Hypothetical protein	0.432	1.05	0.07039	no	4	215	23.3	5.07489
223066	Uncharacterized protein	0.1665	2.131	1.092	no	1	223	24.9	5.59332
223075	PRTase-like protein	0.3581	0.8194	-0.2874	no	6	226	23.8	5.33856
223085	3,4-dihydroxy-2-butanone 4-phosphate synthase	0.3421	1.047	0.06626	no	4	231	25	5.20966
223088	DUF1771-domain-containing protein	0.8519	0.9388	-0.09111	no	2	209	22.7	5.80316
223098	Orotate phosphoribosyltransferase	0.004529	1.92	0.9411	no	4	233	25.1	6.25714
223101	Rab5-like protein ypt51	0.7166	1.058	0.08134	no	4	242	25.2	5.10419
223107	RBP11-like subunits of RNA polymerase	0.321	1.321	0.4016	no	1	116	13.4	8.11151
223121	Thioredoxin-like protein	2.09e-05	0.2162	-2.21	yes	2	212	23.3	6.14154
223127	Uncharacterized protein	0.07824	1.248	0.3196	no	4	232	25.2	7.97797
223136	Lumazine-binding protein	0.08151	0.8056	-0.3119	no	6	232	24.8	4.87604
223140	Imidazoleglycerol-phosphate dehydratase	0.2299	1.219	0.2857	no	15	227	24.2	6.1557
223149	Uncharacterized protein	0.0004024	0.5797	-0.7866	no	13	230	25.3	5.38165
223170	PRTase-like protein	0.3578	0.8703	-0.2004	no	8	228	24.2	5.64825
223171	DUF1000-domain-containing protein	0.4428	1.067	0.09356	no	3	221	24.8	5.12494
223199	Thioredoxin-like protein	0.4613	1.079	0.1097	no	8	215	24.2	5.46332
223216	Uncharacterized protein	0.09796	0.7627	-0.3908	no	2	221	24.4	4.91754
223231	Uncharacterized protein	0.01332	0.7238	-0.4663	no	6	209	21.8	6.60748
223244	Rab5C	0.0163	1.218	0.2845	no	4	220	24	8.72919
223250	Glutathione S-transferase	0.223	0.8641	-0.2107	no	6	220	24	6.64691
223292	Uncharacterized protein	0.1613	1.161	0.2154	no	10	199	22.4	5.5954
223296	40S Ribosomal protein S5	0.2009	0.7747	-0.3683	no	7	210	23.3	9.40106
223300	60S Ribosomal protein L10A	0.3318	0.8753	-0.1922	no	3	217	24	9.89935
223311	Uncharacterized protein	0.4552	0.9027	-0.1477	no	1	223	24.7	5.75031
223327	GTP-binding nuclear protein RAN/TC4	0.0002621	0.5632	-0.8283	no	10	216	24.5	6.11139
223345	Fms-interacting protein-domain-containing protein	0.8049	0.929	-0.1062	no	1	214	24.5	5.48053
223347	Circadian regulation of gene expression	0.2303	0.9048	-0.1443	no	6	210	23.8	4.83075
223366	Arp2/3 complex 16 kDa subunit ARPC5	0.3347	1.405	0.4906	no	7	202	21.4	4.96478
223378	Proteasome-domain-containing protein	0.1446	1.32	0.4005	no	10	197	21.4	6.3653
223397	Prefoldin alpha-like	0.005535	0.2841	-1.816	yes	4	186	21.3	4.60468
223415	Uncharacterized protein	0.752	0.8723	-0.1971	no	1	178	20.2	7.90887
223417	Uncharacterized protein	0.594	0.7167	-0.4806	no	1	169	18.5	9.80035
223432	GatB/YqeY domain-containing protein, partial	0.005358	0.2621	-1.932	yes	2	152	16.6	9.26215
223440	ADP-ribose pyrophosphatase	0.1409	0.8196	-0.287	no	4	204	22.8	4.70123
223441	Uncharacterized protein	0.01193	0.7113	-0.4915	no	4	198	22.3	10.1235
223454	Uncharacterized protein	0.01056	1.502	0.5869	no	21	197	21.9	5.29425
223457	Peptidyl-prolyl cis-trans isomerase B	0.4698	1.153	0.2054	no	2	208	22.7	8.92413
223475	Putative Rab/ GTPase	0.03058	1.448	0.5341	no	6	204	22.6	6.60504
223484	60S Ribosomal protein L15	0.06984	0.6785	-0.5596	no	5	197	23.3	11.2772
223510	Putative proteasome subunit beta type-2	0.1665	1.774	0.827	no	7	202	22.3	8.46674
223526	Cell wall organization and biogenesis	0.02077	1.165	0.2203	no	10	194	21.9	6.23346
223530	Uncharacterized protein	0.08846	0.5865	-0.7698	no	2	213	23	7.88397
223537	Ribosomal protein L6	0.01283	0.6669	-0.5845	no	5	192	21.7	9.62726
223539	Uncharacterized protein	0.008196	1.472	0.5578	no	2	159	16.5	4.1955
223544	Nascent polypeptide-associated complex, alpha subunit	0.9563	0.9903	-0.01406	no	4	205	22.3	4.71747
223552	Putative inosine triphosphate pyrophosphatase	0.002678	0.6198	-0.6901	no	3	187	20.3	7.64032
223573	RNA-binding protein	0.0004397	0.395	-1.34	yes	3	187	20.4	7.15643
223580	AIugmenter of liver regeneration	0.1981	1.736	0.7958	no	1	183	20.1	8.62469
223591	Uncharacterized protein	0.01122	0.5718	-0.8064	no	3	201	21.5	5.24738
223597	Uncharacterized protein	0.7007	1.269	0.3437	no	1	190	21.3	5.83734
223644	Uncharacterized protein	0.16	0.7548	-0.4058	no	4	187	21.2	4.26312
223650	Putative ADP-ribosylation factor Family protein	0.02825	0.5541	-0.8518	no	2	181	20.8	6.90741
223661	Isochorismatase hydrolase	0.7454	0.9326	-0.1007	no	1	189	21	4.91559
223670	Acyl-CoA N-acyltransferase	0.1399	0.8769	-0.1895	no	14	199	22.1	5.40338
223671	Ribosomal protein S4/9	0.01397	0.8375	-0.2558	no	8	190	21.8	10.3207
223716	ARF/SAR superFamily	0.8521	0.9433	-0.08421	no	2	186	20.9	9.29938
223811	Peptidyl-prolyl cis-trans isomerase ssp-1	0.02329	0.6207	-0.688	no	1	176	19.3	7.99017
223864	Ubiquitin-conjugating enzyme	0.0192	0.3211	-1.639	yes	2	145	16.4	5.02057
223866	Uncharacterized protein	0.0003007	10.39	3.377	yes	6	164	18	8.56281
223869	Uncharacterized protein	0.0003026	0.5787	-0.7891	no	10	170	18.9	8.54047
223871	Cupin domain-containing protein	0.009138	0.5401	-0.8887	no	1	167	18.3	6.08405
223875	Acyl-CoA N-acyltransferase	0.2656	0.8575	-0.2218	no	3	166	18.4	5.56842
223880	Ribosomal protein L18ae	0.001058	0.3952	-1.339	yes	5	173	20.3	10.4545
223883	Acyl-CoA N-acyltransferase	0.01083	0.5672	-0.8181	no	5	171	19.2	5.54425
223886	Cell wall organization and biogenesis	0.3829	0.9191	-0.1217	no	6	171	19.3	4.54767
223904	Uncharacterized protein	0.8143	0.9678	-0.04722	no	6	176	20.2	5.48737
223915	Ribosomal protein L5	0.2182	1.253	0.3254	no	1	170	19.6	10.3618
223918	Acireductone dioxygenase	0.003228	0.5743	-0.8001	no	8	172	20	5.34027
223936	Mago nashi protein	0.8704	0.9639	-0.05304	no	1	154	17.6	6.43207
223945	Uncharacterized protein	0.0005732	0.6264	-0.6748	no	9	170	19.1	4.48846
223976	Ribonuclease H-like protein	0.1405	0.5204	-0.9423	no	3	170	19.4	5.8775
223980	Glycine cleavage system H protein	0.0004962	0.7517	-0.4118	no	8	179	19	4.74213
223981	Uncharacterized protein	0.02198	0.3277	-1.61	yes	4	153	18.1	5.2226
224016	Uncharacterized protein	0.4913	0.8626	-0.2132	no	2	159	16.9	9.6236
224049	Putative peptidylprolyl isomerase-like protein	0.07922	1.517	0.6012	no	1	164	17.9	6.64532
224101	Uncharacterized protein	0.1949	0.8625	-0.2134	no	12	161	18.5	4.86993
224103	Uncharacterized protein	0.1263	0.777	-0.364	no	2	164	18.1	5.56488
224104	Ribosomal protein L21e	0.03365	0.6439	-0.6351	no	2	160	18.1	10.5424
224116	Putative peptidyl prolyl cis-trans isomerase	0.1461	0.6628	-0.5934	no	3	169	18.2	6.29327
224117	Uncharacterized protein	0.1245	1.572	0.6526	no	1	140	15.3	8.07855
224125	Uncharacterized protein	0.009376	4.181	2.064	yes	1	161	18.5	8.75299
224126	Uncharacterized protein	0.0004908	1.555	0.6369	no	7	109	12.4	5.27606
224137	Ankyrin, partial	0.0517	0.6127	-0.7067	no	2	133	14.7	5.90302
224138	Protein G6G8.9	0.06124	0.4013	-1.317	no	1	158	18.2	5.1203
224154	DUF866-domain-containing protein	0.01536	0.734	-0.4461	no	4	148	17	4.72455
224155	Uncharacterized protein	0.01912	0.7005	-0.5135	no	5	157	17.6	4.87689
224177	40S Ribosomal protein S13	0.4638	0.8385	-0.2541	no	3	151	16.8	10.3458
224185	Prefoldin alpha subunit	0.03144	0.7445	-0.4257	no	2	131	14.5	5.22821
224193	60S Ribosomal protein L23	0.004518	0.6644	-0.5899	no	2	147	16.2	10.1815
224200	Uncharacterized protein	0.0004854	0.6861	-0.5435	no	3	155	17.7	5.59515
224209	Uncharacterized protein	0.2586	1.439	0.5251	no	1	149	16.2	9.18243
224213	Uncharacterized protein	0.2708	0.798	-0.3255	no	5	149	16.8	5.72565
224239	Bet v1-like protein	0.005778	0.3082	-1.698	yes	2	147	16.4	5.84564
224243	Nucleic acid-binding protein	0.3412	1.103	0.1414	no	1	120	13.1	9.68756
224259	GMF Family protein	0.08163	0.658	-0.6038	no	4	141	16	4.96002
224271	Endosulfine-domain-containing protein	0.3378	0.5818	-0.7814	no	2	162	16.9	6.08685
224283	Ribosomal protein S9	0.2582	0.7196	-0.4747	no	3	143	15.8	10.4733
224288	Ribosomal protein S17e	0.06293	0.5896	-0.7622	no	3	148	17.1	9.84662
224297	Uncharacterized protein	0.188	0.8905	-0.1673	no	3	146	16.6	5.09564
224298	Hypothetical protein	0.008327	0.655	-0.6104	no	3	138	15	5.91315
224301	40S Ribosomal protein S12	0.2562	1.957	0.9686	no	3	147	16.2	4.94904
224309	Uncharacterized protein	0.9117	0.9876	-0.018	no	3	157	16.7	5.46368
224329	Sorting Nexin 3	0.08334	0.5736	-0.8019	no	2	142	16.7	8.81573
224339	Uncharacterized protein	0.6218	1.26	0.3334	no	2	143	15.2	10.3521
224344	Uncharacterized protein	0.3744	0.7391	-0.4362	no	2	133	14.2	4.44232
224345	Hydroxyisourate hydrolase	0.2722	1.74	0.7991	no	3	152	16.6	5.44769
224376	Uncharacterized protein	0.007632	0.4537	-1.14	yes	3	127	14	4.65497
224380	Prefoldin, subunit 4	0.4306	0.7622	-0.3918	no	2	131	15.3	4.50092
224381	YjgF-like protein	0.8269	1.044	0.06212	no	5	125	13.7	4.71503
224383	Putative brt1 protein	0.0009016	0.6202	-0.6892	no	3	128	14.1	5.08478
224391	Glyoxalase/Bleomycin resistance protein/Dihydroxybiphenyl dioxygenase	0.002288	0.4798	-1.059	yes	3	134	14.7	6.87714
224401	Ribosomal protein L24	0.579	0.8242	-0.2789	no	2	128	14.5	10.5372
224411	40S Ribosomal protein S22-like protein	0.006972	0.5116	-0.9669	no	2	130	14.8	10.0958
224437	Hypothetical protein	0.7394	1.084	0.1164	no	2	131	13.9	9.99323
224468	Uncharacterized protein	0.001512	0.7064	-0.5014	no	2	126	14.1	4.97882
224488	Uncharacterized protein	0.001229	0.6522	-0.6166	no	7	117	12.7	6.80243
224495	Atg8	0.003672	0.4829	-1.05	yes	2	120	14	6.74396
224499	Thioredoxin	5.32e-05	0.3281	-1.608	yes	6	117	13	5.36212
224500	Sm-like ribonucleoprotein	0.8897	0.9166	-0.1256	no	1	119	12.8	11.1225
224510	Uncharacterized protein	0.3223	0.6166	-0.6976	no	1	104	11.9	9.32916
224523	DUF1960-domain-containing protein	0.6048	0.9135	-0.1305	no	2	118	13.2	5.37469
224577	60S Ribosomal protein L34-B-like protein	0.02791	0.2947	-1.763	yes	4	116	13.2	10.7687
224600	Sm-like ribonucleoprotein	0.5462	0.824	-0.2793	no	1	117	13.4	9.60638
224638	Hypothetical protein	0.6678	1.136	0.184	no	3	116	12.7	11.2607
224682	Uncharacterized protein	0.001598	0.4698	-1.09	yes	3	109	11.8	5.20929
224704	Ribosomal protein 60S	0.1168	0.8252	-0.2772	no	4	111	11.4	4.31573
224713	Ribosomal protein L36e	0.0278	0.475	-1.074	yes	1	85	9.8	11.7318
224750	Uncharacterized protein	0.02133	0.4658	-1.102	yes	2	63	6.2	8.20343
224760	Ribosomal protein 60S	0.9072	1.134	0.1814	no	2	110	11.1	4.0899
224790	U6 snRNA-associated Sm-like protein LSm2	0.2161	1.194	0.2558	no	5	95	10.7	8.80389
224792	U6 snRNA-associated Sm-like protein LSm6	0.003185	1.862	0.8969	no	3	85	9.1	4.96259
224806	Histone-fold-containing protein	0.09074	1.568	0.6489	no	7	99	10.9	11.2204
224813	Uncharacterized protein	0.309	1.57	0.6508	no	7	98	10.9	5.16168
224839	Uncharacterized protein	0.01539	0.376	-1.411	yes	2	89	10.2	5.59393
224845	Uncharacterized protein	0.6438	1.099	0.1362	no	3	88	9.8	4.34027
224864	Uncharacterized protein	0.03069	0.6901	-0.5351	no	1	100	10.7	4.47772
224882	Uncharacterized protein	0.003535	0.5782	-0.7904	no	3	93	10.5	8.90509
224966	Uncharacterized protein	0.3028	0.7913	-0.3377	no	1	84	8.3	4.35516
225018	Hypothetical protein	0.3716	1.161	0.2154	no	3	83	9.3	8.05743
225070	Uncharacterized protein	0.1892	0.4238	-1.239	no	1	69	6.8	6.81976
225309	Family 5 glycosyltransferase	0.0009863	0.3738	-1.42	yes	10	2377	263.1	5.4256
225362	Fatty acid synthase acitivty	0.07528	0.8867	-0.1735	no	14	2083	231.6	5.74054
225412	Family 2 glycosyltransferase	0.7172	1.044	0.06212	no	13	1800	199.5	5.18866
225526	Tricalbin	0.1449	1.316	0.3962	no	13	1444	158.4	5.63263
225654	Uncharacterized protein	0.3236	1.199	0.2618	no	8	1280	138.3	5.70099
225788	Uncharacterized protein	0.006273	1.541	0.6239	no	6	1239	127.9	4.32306
225836	Hypothetical protein	0.0845	0.5111	-0.9683	no	2	1104	121.9	6.40936
225839	Uncharacterized protein	0.2625	0.738	-0.4383	no	1	1116	124.8	5.54095
225968	Uncharacterized protein	0.04364	0.2539	-1.978	yes	2	984	107.8	5.80768
226015	Uncharacterized protein	0.001364	0.6203	-0.689	no	28	1087	124.4	5.20612
226037	AMP-binding enzyme	4.88e-05	0.1724	-2.536	yes	19	1069	116.5	5.76166
226044	Family 65 glycoside hydrolase	0.003621	1.585	0.6645	no	8	975	104.2	4.12177
226066	ARM repeat-containing protein	0.02161	0.6227	-0.6834	no	8	1022	112.2	4.53192
226110	Family 35 glycoside hydrolase	0.1251	0.756	-0.4035	no	6	1012	109	4.289
226140	Pro-apoptotic serine protease NMA111	5.72e-05	0.8049	-0.3131	no	31	1009	111.8	5.63226
226177	AMP deaminase	0.4266	0.9078	-0.1396	no	17	918	104.1	6.48419
226197	Hsp70	4.32e-05	2.28	1.189	yes	25	996	109	5.23468
226198	Argonaute-like protein	0.0003345	3.974	1.991	yes	30	1054	115.3	9.57135
226232	Aminopeptidase	0.000202	0.4322	-1.21	yes	19	888	99.4	5.21844
226252	Uncharacterized protein	0.4315	0.8585	-0.2201	no	1	837	92.3	5.2193
226302	Kinesin-domain-containing protein	0.4908	0.7824	-0.354	no	1	923	102.8	5.52509
226346	Family 2 glycosyltransferase	0.6672	0.9253	-0.112	no	5	899	100.4	7.3045
226351	Uncharacterized protein	0.07071	1.573	0.6535	no	7	935	103.7	5.19037
226407	Uncharacterized protein	0.02107	0.4732	-1.079	yes	2	895	96.8	4.32648
226411	Family 3 glycoside hydrolase	0.02583	1.233	0.3022	no	13	877	93.6	4.24347
226490	Eukaryotic translation initiation factor 3 subunit	0.05066	1.278	0.3539	no	11	863	98.2	5.1662
226501	RNA-binding domain-containing protein	0.09841	0.4854	-1.043	no	1	832	91.3	6.34772
226594	Family 3 glycoside hydrolase	0.0002762	4.635	2.213	yes	10	794	85	4.46124
226687	Uncharacterized protein	0.01224	1.395	0.4803	no	16	731	80	4.83368
226688	Uncharacterized protein	0.6143	0.8805	-0.1836	no	7	778	84.3	5.94257
226690	Ubiquitinyl hydrolase	0.002028	0.7031	-0.5082	no	13	781	85.9	4.95331
226713	Family 92 glycoside hydrolase	0.01561	1.547	0.6295	no	11	868	93.8	4.79706
226742	Uncharacterized protein	0.5831	1.161	0.2154	no	1	765	85.5	6.00299
226760	Family 8 glycosyltransferase	0.1194	32	5	no	2	754	82.9	5.74799
226763	Uncharacterized protein	0.3464	0.9106	-0.1351	no	55	766	85.6	6.27618
226777	LIM-domain binding protein-domain-containing protein	0.2154	1.253	0.3254	no	1	716	77.5	9.28302
226797	Amine oxidase catalytic domain-containing protein	0.573	1.095	0.1309	no	2	730	82.4	4.87238
226802	Family 3 glycoside hydrolase	0.01965	1.993	0.9949	no	21	764	82.7	5.0882
226972	Hypothetical protein	0.7042	1.07	0.09761	no	3	560	60.7	5.22711
226977	Tricorn protease N-terminal domain-containing protein	0.1899	1.257	0.33	no	12	688	76.2	4.59027
226978	Galactose oxidase, partial	0.07282	0.6105	-0.7119	no	1	711	79.5	4.96869
227035	Family 20 glycoside hydrolase	0.03696	1.908	0.9321	no	5	686	74.8	4.37689
227151	Subtilisin-like protein	0.002735	0.4125	-1.278	yes	5	632	68.2	4.57147
227186	Uncharacterized protein	0.0003032	0.6349	-0.6554	no	15	683	77.2	6.36224
227200	Family 78 glycoside hydrolase	0.1648	1.378	0.4626	no	4	661	70.2	4.85968
227265	Putative carboxypeptidase S1	0.01276	0.492	-1.023	yes	2	592	63.9	4.0567
227273	Subtilisin-like protein	0.00686	0.4741	-1.077	yes	2	655	71.7	4.51508
227299	Family 31 glycoside hydrolase	0.01251	1.205	0.269	no	21	682	76.6	5.50092
227302	Alkaline serine protease	0.05813	0.6202	-0.6892	no	5	646	71.3	4.64447
227450	Alcohol oxidase	0.06622	1.441	0.5271	no	5	617	66.6	5.60162
227452	Non-self recognition 1_L protein	0.05328	0.5709	-0.8087	no	1	610	65.4	6.90607
227475	Metallo-hydrolase/oxidoreductase	0.2392	1.101	0.1388	no	7	597	65.6	5.66913
227512	Uncharacterized protein	0.5127	1.2	0.263	no	3	604	68.6	5.35712
227516	Sphingomyelin phosphodiesterase	0.001531	0.4517	-1.147	yes	2	591	64.7	4.13458
227554	Carboxypeptidase S1	0.001149	0.4326	-1.209	yes	10	634	70.8	5.26215
227650	Alpha/beta-hydrolase	0.03774	1.797	0.8456	no	9	550	59.9	4.23199
227669	Pentulose kinase	0.0004051	0.6083	-0.7171	no	20	592	64.7	5.84467
227717	Alpha/beta-hydrolase	0.01897	0.2233	-2.163	yes	2	537	58	4.10236
227791	Alpha/beta-hydrolase	0.9021	1.016	0.0229	no	4	540	59.1	4.02582
227797	Family 1 glycoside hydrolase	0.24	1.292	0.3696	no	5	496	55.5	4.47662
227805	Uncharacterized protein	0.045	1.7	0.7655	no	9	592	65.4	4.95844
227823	Glycoside hydrolase superFamily	0.07928	1.733	0.7933	no	5	583	62.5	4.44403
227842	MFS general substrate transporter	0.4134	0.7198	-0.4743	no	1	554	61.2	8.5777
227844	Carboxylesterase	0.01463	2.806	1.489	yes	4	512	55.4	4.04974
227862	Carboxylesterase	0.0202	8.758	3.131	yes	9	525	57.2	4.15485
227869	Uncharacterized protein	0.002052	1.591	0.6699	no	5	588	64.3	4.19977
227872	TPR-like protein	0.1268	0.7684	-0.3801	no	22	582	65	5.44025
227878	Tannase	0.0007968	4.792	2.261	yes	4	571	61.9	4.24103
227880	Uncharacterized protein	0.000938	8.007	3.001	yes	2	598	60.9	4.05121
227897	Heat shock protein 60, mitochondrial precursor	0.02135	1.766	0.8205	no	63	584	61.4	5.59808
227956	Metallo-dependent hydrolase	0.6611	0.9797	-0.02959	no	19	578	66.3	5.35883
227984	Tannase and feruloyl esterase	0.00235	6.957	2.798	yes	5	582	62.9	4.38239
228063	Uncharacterized protein	0.07093	3.016	1.593	no	12	557	61.2	4.2453
228170	Family 79 glycoside hydrolase	0.164	1.259	0.3323	no	4	529	57.4	4.03021
228190	FAD/NAD(P)-binding domain-containing protein	0.01266	1.333	0.4147	no	3	540	57.3	5.21149
228206	MFS general substrate transporter	0.4187	1.265	0.3391	no	1	547	60.3	6.29938
228243	Alpha/beta-hydrolase	0.3218	0.7677	-0.3814	no	1	477	52.8	5.51886
228253	Isocitrate lyase	0.107	0.4291	-1.221	no	3	546	60.7	6.72223
228307	TPR domain protein	0.7899	1.063	0.08814	no	1	560	63.3	5.6286
228334	Tannase and feruloyl esterase	0.08182	1.699	0.7647	no	6	533	58.2	4.27985
228499	Uncharacterized protein	0.001426	0.2014	-2.312	yes	4	469	50.4	5.63715
228504	Adenylate cyclase associated N terminal-domain-containing protein	0.002908	1.656	0.7277	no	3	544	58.1	6.00751
228521	Alpha/beta-hydrolase	0.2433	1.674	0.7433	no	6	507	55.1	4.0766
228523	Carboxylesterase	6.09e-05	0.08168	-3.614	yes	1	527	58.5	4.17621
228533	Alpha/beta-hydrolase	0.005762	2.019	1.014	yes	2	550	61	4.36469
228549	Alpha/beta-hydrolase	0.01642	2.697	1.431	yes	3	509	54.8	4.63947
228558	Uncharacterized protein	0.02189	0.6428	-0.6376	no	4	513	57.2	4.35199
228605	Carbohydrate-binding module Family 13	0.001219	0.5569	-0.8445	no	7	530	58	4.28217
228707	Uncharacterized protein	0.5157	1.186	0.2461	no	3	536	59.4	4.12836
228780	L-lactate dehydrogenase	4e-05	1e-05	-16.61	yes	1	479	51.7	6.37457
228792	Family 7 glycoside hydrolase	0.000652	0.5337	-0.9059	no	5	456	48.3	4.00604
228811	Alpha/beta-hydrolase	0.107	0.7328	-0.4485	no	2	524	56.2	4.21588
228830	Alpha/beta-hydrolase	0.3489	1.353	0.4362	no	2	483	52.3	4.14899
228836	Family 29 glycoside hydrolase	0.08498	3.875	1.954	no	1	530	59.4	4.38544
228862	FAD/NAD(P)-binding domain-containing protein	0.02339	0.8163	-0.2928	no	13	523	56.3	6.00275
228864	Uncharacterized protein	0.9373	1.026	0.03703	no	2	508	57.3	6.1673
229052	Family 13 glycoside hydrolase	0.0002299	0.5287	-0.9195	no	6	498	57.1	4.7934
229199	Phosphoglycerate mutase-like protein	0.3988	1.34	0.4222	no	1	515	57.1	4.22577
229216	FAD-binding domain-containing protein	5.51e-05	0.221	-2.178	yes	4	467	51.1	4.24908
229238	Phosphoglycerate mutase-like protein	0.7876	1.094	0.1296	no	4	468	51.1	4.07281
229246	SE-domain-containing protein	0.07957	1.601	0.679	no	5	492	53.9	7.05023
229273	Hypothetical protein	0.09439	1.431	0.517	no	3	521	54.5	4.79327
229292	SHMT-domain-containing protein	0.05502	0.8435	-0.2455	no	10	458	50.6	8.53656
229298	Uncharacterized protein	0.6096	1.144	0.1941	no	1	516	55.4	5.95062
229313	Aldehyde dehydrogenase	0.003733	0.207	-2.272	yes	3	494	52.4	6.60394
229337	FAD/NAD(P)-binding domain-containing protein	0.6116	0.8528	-0.2297	no	1	475	52.5	6.60077
229352	ClpP/crotonase	0.08708	0.7166	-0.4808	no	2	452	50.9	6.87628
229368	Phosphoesterase	0.2527	0.8284	-0.2716	no	3	415	45.7	4.41046
229414	ArfGap-domain-containing protein	0.03943	0.5401	-0.8887	no	4	478	50.7	8.88739
229436	Family 28 glycoside hydrolase	0.02475	1.876	0.9077	no	5	415	45.2	4.37872
229528	DUF89-domain-containing protein	0.2549	0.9334	-0.09943	no	16	473	53.4	4.9621
229601	Uncharacterized protein	0.4188	1.039	0.0552	no	18	398	43.8	4.96124
229629	SH3 domain signaling protein	0.08418	1.628	0.7031	no	3	484	53.3	9.09454
229641	Aspartic proteinase precursor	0.2593	1.704	0.7689	no	1	443	46.3	4.33063
229659	FAD dependent oxidoreductase, partial	0.003166	0.7782	-0.3618	no	23	460	50.2	5.82623
229697	Citrate synthase	0.0013	0.5583	-0.8409	no	12	451	49.5	6.50104
229833	Uncharacterized protein	0.0001705	0.3304	-1.598	yes	7	437	48	4.56342
229948	Uncharacterized protein	0.000507	1e-05	-16.61	yes	1	445	49.3	4.45148
229957	Aspartyl proteinase	0.2007	1.686	0.7536	no	1	441	47.8	4.63678
229978	Bicupin, oxalate decarboxylase/oxidase	0.0001004	1.349	0.4319	no	19	439	49.5	5.35272
230021	Ribonuclease T2, partial	0.03154	2.08	1.057	yes	1	366	40.2	3.59857
230113	Uncharacterized protein	0.5712	0.9614	-0.05679	no	10	443	47.9	5.89142
230145	Homogentisate 1,2-dioxygenase	0.02629	0.4802	-1.058	yes	3	397	44.4	5.80304
230151	Uncharacterized protein	0.6027	1.122	0.1661	no	2	432	48.4	5.43683
230208	Uncharacterized protein	0.05569	2.334	1.223	no	2	374	41	5.07623
230210	Ubiquitin-domain-containing protein, partial	0.1061	0.7594	-0.3971	no	4	410	42.7	5.02679
230404	Acid protease	0.1121	1.825	0.8679	no	1	345	35.4	3.69464
230452	Acetate kinase	0.003548	1.704	0.7689	no	20	426	45.3	6.44891
230472	Peptidase A1	0.9899	0.9961	-0.005638	no	2	359	37.6	3.98602
230516	Beta-lactamase/Transpeptidase-like protein	0.006812	0.6551	-0.6102	no	7	389	43	5.37164
230770	Uncharacterized protein	0.1428	1.757	0.8131	no	10	376	41	4.75018
230799	Diphosphomevalonate decarboxylase	0.2854	0.9144	-0.1291	no	11	390	41.4	5.82074
230821	Nucleoside hydrolase	0.008195	1.815	0.86	no	4	344	37.8	4.117
230847	Arginase Family protein	0.5909	0.9055	-0.1432	no	5	334	35.7	5.05096
230861	Actin depolymerizing protein	0.6231	1.142	0.1916	no	6	402	44.3	5.31744
230866	Enolase C-terminal domain-like protein	0.1554	0.8953	-0.1596	no	14	381	41.9	5.28143
230960	Alcohol dehydrogenase	0.3492	0.8963	-0.1579	no	9	377	39.9	6.71478
231039	Uncharacterized protein	0.2145	1.41	0.4957	no	2	378	40.5	8.64899
231047	Uncharacterized protein	0.2482	2.09	1.064	no	4	373	39.3	4.68878
231166	L-asparaginase	0.04643	0.2355	-2.086	yes	2	344	38.4	5.36285
231175	Family 28 glycoside hydrolase	0.4692	0.8789	-0.1862	no	1	369	37.7	6.58002
231186	NADPH dehydrogenase	0.05141	1.353	0.4362	no	6	366	40.2	5.30597
231199	Putative aldo-keto reductase Family protein	0.02235	0.6223	-0.6843	no	6	323	35.6	6.61627
231263	Metallo-beta-lactamase superFamily protein	0.1956	0.8273	-0.2735	no	4	361	38	6.1568
231272	Putative oxidoreductase CipA	0.03555	0.1637	-2.611	yes	3	339	37.4	5.15228
231280	Family 61 glycoside hydrolase	0.2411	1.638	0.7119	no	1	334	33.3	3.90607
231352	Uncharacterized protein	0.02829	1.234	0.3033	no	8	338	36.8	7.58417
231441	Metallo-hydrolase/oxidoreductase	8.82e-05	0.3127	-1.677	yes	10	354	38.8	5.15765
231448	Family 16 carbohydrate esterase	0.1757	0.7418	-0.4309	no	2	233	25.7	4.96588
231483	Hypothetical protein	0.008834	1.765	0.8197	no	4	343	38.6	6.05914
231492	NAD(P)-binding protein	0.0001488	0.2083	-2.263	yes	4	245	25.6	5.96906
231520	Amidohydrolase 2	0.01718	1.771	0.8246	no	2	353	40.2	5.76129
231523	Maintenance of mitochondrial structure and function-domain-containing protein	0.004199	1.624	0.6996	no	10	355	39.2	5.64801
231545	Uncharacterized protein	0.1213	1.356	0.4394	no	9	361	39.3	5.66644
231559	Uncharacterized protein	0.0275	0.3776	-1.405	yes	1	321	34.1	4.0506
231664	Aldo/keto reductase	4.22e-06	0.2253	-2.15	yes	12	340	37.7	5.99408
231725	Alpha/beta hydrolase fold domain-containing protein	0.004021	0.5904	-0.7602	no	4	326	36.6	4.53619
231865	Uncharacterized protein	0.4858	1.073	0.1017	no	9	314	36	5.19025
231873	Chord-domain-containing protein	0.01815	0.7454	-0.4239	no	6	331	36.1	7.08356
231948	Uncharacterized protein	0.001343	0.272	-1.878	yes	4	287	31.4	4.48395
232006	Uncharacterized protein	0.03284	0.6585	-0.6027	no	14	301	32.1	5.50385
232135	Arad-like Aldolase/epimerase	0.03272	0.6495	-0.6226	no	2	281	30.9	5.51874
232164	Translation initiation factor 2, alpha subunit	0.05727	0.8654	-0.2086	no	9	310	35.1	5.18365
232241	Uncharacterized protein	0.7815	1.066	0.09221	no	1	232	25.4	5.1651
232280	Glycoside hydrolase	0.1038	0.7446	-0.4255	no	3	313	34	3.98334
232356	NAD(P)-binding protein	7.03e-06	0.4342	-1.204	yes	7	303	33.5	5.461
232389	Ubiquitin-related domain-containing protein	0.7451	1.044	0.06212	no	10	310	34.5	5.57733
232463	Uncharacterized protein	0.3831	1.088	0.1217	no	7	267	29.7	4.93683
232485	NAD(P)-binding protein	0.00632	0.5694	-0.8125	no	1	305	33.4	6.23309
232494	Arad-like Aldolase/epimerase	0.1898	0.3542	-1.497	no	1	280	30.9	6.06415
232516	Uncharacterized protein	0.001257	0.4758	-1.072	yes	3	238	27.1	5.89398
232530	Phosphate-repressible acid phosphatase precursor	0.05073	0.6711	-0.5754	no	1	283	31.5	3.97723
232543	NAD(P)-binding protein	0.07868	0.7927	-0.3352	no	5	283	30.4	5.29352
232590	Aldo/keto reductase	0.03234	1.24	0.3103	no	11	295	32.2	5.12384
232660	Uncharacterized protein	0.4199	0.9609	-0.05754	no	4	189	21	6.05365
232674	Uncharacterized protein	0.01674	0.8152	-0.2948	no	6	235	26.7	5.24945
232784	Uncharacterized protein	0.2504	1.371	0.4552	no	1	281	30.8	5.81342
232965	Uncharacterized protein	2.88e-05	0.2234	-2.162	yes	9	270	30.2	8.54633
233001	Uncharacterized protein	0.0002915	0.613	-0.706	no	6	246	28.4	6.00433
233103	Ribosomal protein S4e	0.009374	0.6604	-0.5986	no	4	255	28.8	10.2546
233141	Adenine Nucleotide alpha hydrolases-like protein	0.1329	0.7683	-0.3803	no	3	269	30	5.64276
233177	Uncharacterized protein	0.1943	0.6951	-0.5247	no	3	260	28.1	5.06281
233204	60S Ribosomal protein L2	0.2123	0.8091	-0.3056	no	5	254	27.6	10.9555
233211	Alpha/beta-hydrolase	0.7165	0.9477	-0.0775	no	5	249	27.6	5.76959
233295	Glycosis/Triose-phosphate isomerase	0.02431	0.7923	-0.3359	no	21	249	27.1	5.43268
233364	SUR7/PalI Family -domain-containing protein	0.4061	0.8264	-0.2751	no	2	239	26.4	9.61041
233392	Epimerase dehydratase	0.03138	0.4303	-1.217	yes	4	227	24.4	8.45758
233395	Uncharacterized protein	0.3431	0.8778	-0.188	no	7	247	27.1	4.80341
233407	Flavo protein WrbA	0.07732	0.7077	-0.4988	no	3	249	26.2	5.55353
233431	Uncharacterized protein	0.0003253	2.402	1.264	yes	6	232	25.1	4.46466
233590	Ribonuclease T2	0.01487	1.673	0.7424	no	4	235	26.6	5.97198
233597	Uncharacterized protein	0.00327	0.5599	-0.8368	no	4	241	25.2	5.43829
233606	Creatinase/aminopeptidase	0.9737	0.999	-0.001443	no	11	235	26.7	5.29303
233724	Uncharacterized protein	0.2598	2.68	1.422	no	1	184	20	8.46405
233951	PMSR-domain-containing protein	0.002835	0.6712	-0.5752	no	4	207	23.2	6.43634
233953	Uncharacterized protein	0.3419	4.065	2.023	no	6	201	22	5.10968
233988	Uncharacterized protein	0.2175	1.114	0.1557	no	7	203	22.7	4.87506
234009	Flavo protein WrbA	0.03142	0.8153	-0.2946	no	9	204	21.6	5.45526
234058	Putative U-snRNP-associated cyclophilin	0.005627	0.4672	-1.098	yes	2	181	20	6.89532
234113	Uncharacterized protein	0.03023	0.1981	-2.336	yes	3	194	20.6	4.68903
234119	GTP-binding protein-like protein	0.1742	1.214	0.2798	no	8	183	20.7	5.97467
234147	Putative Ribosomal protein L17.e.A	0.503	1.125	0.1699	no	1	185	20.8	10.7581
234158	Hypothetical protein	0.09434	0.6047	-0.7257	no	1	154	16	8.58209
234265	3-hydroxyanthranilic acid dioxygenase	0.8787	1.022	0.0314	no	6	175	20	5.27289
234306	Uncharacterized protein	0.04266	0.4823	-1.052	yes	5	165	17.9	5.25311
234501	Uncharacterized protein	0.1807	0.5604	-0.8355	no	1	147	16.2	7.73956
234509	Uncharacterized protein	0.09083	0.7791	-0.3601	no	1	155	16.8	4.4693
234511	Uncharacterized protein	0.4203	1.247	0.3185	no	1	154	17.4	8.8205
234518	Ubiquitin-conjugating enzyme	3.02e-05	0.4472	-1.161	yes	2	147	16.7	6.04755
234555	Uncharacterized protein	0.3555	0.767	-0.3827	no	1	151	17.2	5.91791
234647	HIT-like protein	0.00825	0.6791	-0.5583	no	6	132	14.6	6.39886
234835	Putative ethanolamine utilization protein	0.7538	0.9395	-0.09003	no	3	117	12.8	5.24811
234908	Uncharacterized protein	0.09222	0.9029	-0.1474	no	9	107	12.6	5.12347
234916	Uncharacterized protein	0.01022	0.3672	-1.445	yes	1	101	10.8	4.82086
234929	Uncharacterized protein	0.01873	0.6103	-0.7124	no	1	96	10.8	5.16119
234953	SUMO-like protein	0.02172	0.3084	-1.697	yes	2	101	11.4	4.83014
235181	Ubiquitin, partial	0.0905	1.241	0.3115	no	1	73	8.3	5.09564
236183	Rho GTPase activation protein	0.8353	0.8836	-0.1785	no	1	728	79.3	9.07306
236447	Uncharacterized protein	0.01876	0.4375	-1.193	yes	3	828	90.6	5.383
236772	Uncharacterized protein	0.2268	1.369	0.4531	no	4	569	63.4	5.78693
236802	Endothelin-converting enzyme 1	0.0001891	1.508	0.5926	no	24	692	77.4	4.97943
236807	Family 42 glycoside hydrolase	0.0191	2.302	1.203	yes	5	723	79.7	4.55951
236853	Uncharacterized protein	0.5106	0.7977	-0.3261	no	1	739	83.7	5.17035
237058	Uncharacterized protein	0.02199	0.876	-0.191	no	31	690	77.4	5.70563
237307	Alkaline phosphatase-like protein	0.01457	1.567	0.648	no	4	598	67.5	4.57672
237359	Uncharacterized protein	0.009357	0.2713	-1.882	yes	2	585	62.4	4.13544
238027	Transferase Family protein, partial	0.06045	0.7485	-0.4179	no	6	559	60.2	5.9892
238165	Arylsulfatase	0.3576	0.9342	-0.0982	no	22	549	61.7	5.21283
238270	Pyruvate kinase	0.007339	3.548	1.827	yes	2	528	57.9	6.54388
238720	Uncharacterized protein	0.5498	1.076	0.1057	no	19	488	53	5.70599
238809	Hypothetical protein	0.4933	1.194	0.2558	no	1	513	54.6	7.79865
238850	Aspartic peptidase domain-containing protein	0.01806	1.628	0.7031	no	3	391	41.1	3.82172
238903	Uncharacterized protein	0.009228	1.431	0.517	no	10	413	47.3	4.8576
239017	Uncharacterized protein	0.06351	1.522	0.606	no	3	428	46.7	6.83685
239033	Uncharacterized protein	0.01311	0.7971	-0.3272	no	15	379	40.8	5.74701
239114	PLP-dependent transferase	1.29e-06	0.235	-2.089	yes	17	459	49.8	6.56842
239382	Uncharacterized protein	0.4114	0.5837	-0.7767	no	1	403	44.7	4.9151
239453	Family 9 carbohydrate esterase	0.01518	2.323	1.216	yes	5	430	46.5	5.53925
239463	Putative Hom2, aspartic beta semi-aldehyde dehydrogenase	0.7304	0.9787	-0.03106	no	18	364	39.1	6.20221
239544	Uncharacterized protein	0.6727	0.9849	-0.02195	no	14	423	46.9	5.74872
239666	NAD(P)-binding protein	0.9621	0.9792	-0.03032	no	1	405	44.7	7.33014
239836	Family 43 glycoside hydrolase	0.008847	1.661	0.7321	no	7	386	43.5	5.12384
239853	Small subunit of riboNucleotide reductase	0.001394	1.316	0.3962	no	21	418	47.6	5.02582
240074	Glutamine synthetase	0.08868	0.5543	-0.8513	no	1	355	39.2	6.11884
240157	Alpha/beta-hydrolase	2.86e-05	0.2779	-1.847	yes	5	388	42.9	5.90704
240275	Uncharacterized protein	0.0281	0.7012	-0.5121	no	13	382	41.5	5.51556
240336	Uncharacterized protein	0.06002	0.7862	-0.347	no	1	363	41.3	7.17902
240350	Putative isomerase YbhE	0.01396	2.491	1.317	yes	1	444	46.5	5.19
240545	Homoserine acetyltransferase	0.5556	1.063	0.08814	no	23	356	39.2	4.966
240602	Uncharacterized protein	0.007586	0.7653	-0.3859	no	18	340	39.2	6.24042
240782	Uncharacterized protein	0.3656	0.9445	-0.08238	no	14	350	38.9	5.44476
240890	Carbon-nitrogen hydrolase	0.004861	0.6881	-0.5393	no	9	315	34.5	5.10712
240930	Uncharacterized protein	0.01044	0.5526	-0.8557	no	3	328	36.9	5.79669
241028	Putative nap Family protein	0.01224	1.221	0.2881	no	8	333	37	4.21661
241071	NAD(P)-binding protein	0.004961	0.5996	-0.7379	no	11	316	34.9	6.20917
241201	Uncharacterized protein	0.1385	1.416	0.5018	no	2	303	31.9	4.06195
241489	Uncharacterized protein	0.5269	0.9804	-0.02856	no	9	284	32	5.64728
241532	Aromatic compound dioxygenase	0.0721	0.5288	-0.9192	no	4	288	32.2	5.01495
241642	Uncharacterized protein	0.0007999	1.493	0.5782	no	4	263	28.5	5.41681
241807	Uncharacterized protein	0.09127	0.8749	-0.1928	no	7	275	30.9	7.73676
242215	Acyl-protein thioesterase 1	0.001592	0.3623	-1.465	yes	1	244	26.5	5.8056
242372	Plant basic secretory protein, partial	0.1094	1.263	0.3369	no	7	232	26.2	5.75531
242837	40S Ribosomal protein S18	0.4216	0.8431	-0.2462	no	5	160	18.4	10.5748
243429	Uncharacterized protein	0.01048	1.463	0.5489	no	1	159	17.6	4.77936
243506	Uncharacterized protein	0.4839	1.484	0.5695	no	2	156	15.9	4.28351
243721	Uncharacterized protein	0.4211	0.8964	-0.1578	no	9	146	17.1	6.10895
243874	Histone H3	0.2982	1.606	0.6835	no	2	136	15.4	11.154
244540	Nitroreductase	0.0264	1.106	0.1454	no	10	203	22.7	5.2536
244692	Uncharacterized protein	0.3372	0.9101	-0.1359	no	18	444	47.8	6.25543
244962	Uncharacterized protein	0.1186	1.455	0.541	no	21	280	30.4	4.92731
244971	Cse1-domain-containing protein	0.000999	0.3455	-1.533	yes	15	958	108.1	5.34076
245045	Uncharacterized protein	0.03916	0.6718	-0.5739	no	7	303	33.7	5.18903
245082	4-aminobutyrate aminotransferase	0.2105	1.103	0.1414	no	27	466	51.8	5.9433
245098	Family 63 glycoside hydrolase	0.006012	1.389	0.474	no	20	820	92.6	4.95343
245166	Hypothetical protein	0.0009065	1.592	0.6708	no	10	300	31.8	8.159
245191	Uncharacterized protein	0.1045	0.9356	-0.09604	no	25	459	51.1	5.36505
245251	GroES-like protein	0.0001809	0.4513	-1.148	yes	10	357	36.8	6.24274
245284	Cystathionine beta-synthase	7.94e-05	0.6988	-0.517	no	23	537	57.4	6.31049
245331	Uncharacterized protein	0.9859	1.001	0.001442	no	17	284	31.1	5.65472
245435	Thioredoxin-like protein	0.3186	0.892	-0.1649	no	9	254	28.4	6.66901
245632	Peptidase M18, aminopeptidase I	0.02751	2.519	1.333	yes	18	492	52.7	6.07135
245669	Uncharacterized protein	0.3167	0.8657	-0.2081	no	4	193	20.4	5.32062
245953	Glycyl-tRNA synThetase	0.0008883	2.251	1.171	yes	8	662	74.4	5.98224
246135	Uncharacterized protein	0.1752	1.072	0.1003	no	14	307	34.2	6.36969
246188	Gamma-glutamyltranspeptidase	2.2e-05	0.2793	-1.84	yes	19	598	64	5.58905
246334	Arginase/deacetylase	0.001356	1.586	0.6654	no	12	399	43.3	4.89496
246440	MFS general substrate transporter	0.6168	0.855	-0.226	no	1	622	67.5	6.07758
246566	Glutathione peroxidase	4.85e-05	0.3824	-1.387	yes	7	170	19	6.61542
247112	Glutathione synthase	0.008456	0.8261	-0.2756	no	18	523	57.8	5.37885
247271	Uncharacterized protein	0.7601	1.013	0.01863	no	51	1081	123.4	5.60199
248597	Uncharacterized protein	0.9899	1.007	0.01006	no	1	316	35.2	10.8441
248727	Uncharacterized protein	0.4847	0.9146	-0.1288	no	5	295	32.6	5.45612
248861	N-terminal nucleophile aminohydrolase	0.3695	1.722	0.7841	no	1	259	28.3	8.63593
249157	Uncharacterized protein	0.522	1.11	0.1506	no	5	611	68	5.5014
249272	FMN-linked oxidoreductase	0.001671	0.3345	-1.58	yes	10	446	48.9	6.0152
249414	Uncharacterized protein	0.009109	0.7825	-0.3538	no	17	330	36.9	6.20795
249479	FSH1-domain-containing protein	0.001318	0.6697	-0.5784	no	8	264	28.8	5.66241
249519	Phenol hydroxylase-like monooxygenase	0.002641	2.161	1.112	yes	19	695	77	5.62128
249810	Cytidine deaminase	0.3699	1.324	0.4049	no	6	170	18.6	6.40631
249879	Uncharacterized protein	0.0422	1.799	0.8472	no	30	398	43.3	5.84491
251250	Uncharacterized protein	0.4982	0.9116	-0.1335	no	4	270	29.6	5.00958
251531	Dipeptidyl peptidase	0.3831	1.021	0.02998	no	30	699	76.7	5.97137
251665	HIT-like domain-containing protein	0.8972	0.9943	-0.008247	no	13	326	37.2	6.02386
251720	Uncharacterized protein	0.9902	0.9987	-0.001877	no	22	327	34	6.95343
251862	26S proteasome regulatory complex, non-ATPase subcomplex, Rpn1 subunit	0.006754	1.249	0.3208	no	27	901	100.2	4.76837
251932	Bifunctional catalase-peroxidase Cat2	0.2836	0.9441	-0.08299	no	73	761	83.6	5.62579
252106	Uncharacterized protein	0.003901	1.441	0.5271	no	17	366	40.2	5.73383
252148	Molybdopterin binding protein	0.7244	0.9617	-0.05634	no	4	291	32.2	5.21381
252257	Uncharacterized protein	0.7479	0.9816	-0.02679	no	17	228	24.5	4.82916
252262	Ribose 5-phosphate isomerase	0.1845	1.459	0.545	no	20	279	29.4	6.52997
252290	Pyruvate decarboxylase	0.02549	1.627	0.7022	no	52	570	62.1	5.55157
252499	Uncharacterized protein	0.006301	1e-05	-16.61	yes	1	188	20.8	5.13409
252556	Uncharacterized protein	3.98e-06	0.03007	-5.056	yes	7	203	22	5.58051
253316	Uncharacterized protein	7.66e-05	0.7161	-0.4818	no	46	804	88.7	5.1557
253740	Uncharacterized protein	0.05847	0.7498	-0.4154	no	2	735	81.3	5.11615
253762	Glutaminyl-tRNA synthetase	0.5095	0.9632	-0.05409	no	23	631	71.7	7.11237
255080	Mak10-domain-containing protein	0.4362	0.8113	-0.3017	no	7	757	86.1	5.70599
255129	Allantoicase	0.2901	1.062	0.08678	no	18	358	39.4	5.24432
255229	Phosphoglycerate mutase-like protein	0.07578	1.578	0.6581	no	9	541	59.7	4.22601
255481	Uncharacterized protein	0.001299	0.863	-0.2126	no	24	435	46.3	5.32159
255554	Deoxyhypusine synthase	0.000155	1.671	0.7407	no	14	372	40.8	6.08893
255601	Carbon-nitrogen hydrolase	0.18	1.098	0.1349	no	18	430	46.1	5.28839
256190	NAD(P)-binding protein	6.24e-05	0.4118	-1.28	yes	9	335	36.4	6.17194
256248	Uncharacterized protein	0.003907	1.45	0.5361	no	10	326	37.1	5.5047
256387	Ornithine carbamoyltransferase	0.3761	1.41	0.4957	no	11	351	37.6	6.42206
256760	Uncharacterized protein	0.06683	1.407	0.4926	no	3	422	47.1	7.67023
256913	FAD dependent oxidoreductase	0.003321	0.698	-0.5187	no	7	442	48.7	5.49481
257936	GroES-like protein	0.5258	0.7304	-0.4532	no	1	353	38.5	6.79279
258129	S-adenosyl-L-methionine-dependent methyltransferase	0.17	1.151	0.2029	no	8	278	30.7	5.93158
258208	Uncharacterized protein	0.5106	1.095	0.1309	no	2	101	11.4	6.50153
258234	Glycylpeptide N-tetradecanoyltransferase	0.08316	0.7376	-0.4391	no	12	579	65.5	6.24591
258237	Uncharacterized protein	0.9182	1.01	0.01436	no	2	102	11	6.88544
258266	Uncharacterized protein	0.2597	1.224	0.2916	no	14	165	17.8	6.13312
258325	Uncharacterized protein	0.3349	1.196	0.2582	no	19	479	51.1	5.8681
258360	Uncharacterized protein	0.007062	0.5774	-0.7924	no	7	179	20.1	5.40509
258577	Phosphoacetylglucosamine mutase	0.001045	0.6022	-0.7317	no	31	554	60	6.09821
258701	Hypothetical protein	0.4921	1.103	0.1414	no	10	569	62.8	5.68134
258716	Uncharacterized protein	0.03621	0.7288	-0.4564	no	7	507	54.6	5.98956
258754	Pyruvate kinase	0.006696	2.754	1.462	yes	68	529	58.1	6.54205
258846	Nucleotide-binding domain-containing protein	0.004759	0.4182	-1.258	yes	2	378	40.6	6.15424
258852	Eukaryotic phosphomannomutase	0.001001	0.6598	-0.5999	no	11	266	30	5.7442
258853	Uncharacterized protein	0.003853	0.3565	-1.488	yes	5	301	33.1	5.62958
258858	Catalytic activity protein	0.01541	1.218	0.2845	no	43	1356	147.6	5.43878
258867	Uncharacterized protein	0.0182	0.8069	-0.3095	no	5	184	20.4	7.81317
259073	Acyl-CoA N-Acyltransferase	0.0003088	0.4544	-1.138	yes	4	233	25.4	5.96075
259151	Putative 1-aminocyclopropane-1-carboxylate deaminase	0.04271	0.89	-0.1681	no	17	349	37.3	5.7337
259209	Peptidase C1B, bleomycin hydrolase	0.0003363	1.365	0.4489	no	17	509	56.2	5.48737
259698	Uncharacterized protein	0.31	0.9175	-0.1242	no	8	122	13	5.40582
259798	Uncharacterized protein	0.4924	0.8999	-0.1522	no	7	370	41.8	6.12689
260064	Uroporphyrinogen decarboxylase	0.09497	0.8969	-0.157	no	13	370	42	7.59198
260502	NAD(P)-binding protein	0.0001772	0.1537	-2.702	yes	13	575	63.1	6.02362
260796	Alkaline phosphatase-like protein	0.006759	1.49	0.5753	no	21	617	68.4	4.85492
260956	Uncharacterized protein	0.02083	1.359	0.4425	no	26	821	92.7	5.20245
260981	Threonyl-tRNA synThetase	0.0004506	2.144	1.1	yes	35	777	88.7	6.57062
260986	ARM repeat-containing protein	0.02863	1.82	0.8639	no	6	235	26.4	4.64093
261204	Glycosyltransferase Family 20 protein	0.5986	0.9182	-0.1231	no	6	531	59.3	5.50092
261344	Family 3 glycoside hydrolase	0.00778	1.327	0.4082	no	20	745	81.1	5.40594
261374	RraA-like protein	0.0007445	0.4193	-1.254	yes	11	225	24.1	5.32135
261426	Uncharacterized protein	0.03118	1.14	0.189	no	21	533	57.2	5.95428
261732	Alpha/beta-hydrolase	0.6935	1.113	0.1545	no	1	532	57.1	4.52142
261934	Eukaryotic translation initiation factor 3, subunit 6	0.1305	1.441	0.5271	no	8	437	50.1	5.11566
261985	Uncharacterized protein	0.3262	0.8964	-0.1578	no	16	315	33.9	5.31586
262932	Aldehyde dehydrogenase	0.642	0.9763	-0.0346	no	17	521	55.1	5.85968
263215	Ribokinase-like protein	0.6106	1.074	0.103	no	19	343	36.7	5.6026
263282	S-adenosyl-L-methionine-dependent methyltransferase	0.002364	0.6414	-0.6407	no	12	220	23.7	5.2702
263308	Putative GMC oxidoreductase	0.04104	1.754	0.8106	no	13	630	67.3	4.71283
263451	Zn-dependent exopeptidase	0.0593	1.305	0.384	no	8	421	45.1	4.97052
263456	Family 36 glycoside hydrolase	0.0004891	0.7211	-0.4717	no	27	892	99.4	5.5285
263554	pyruvate carboxylase	0.0004519	0.5759	-0.7961	no	25	1184	130.8	6.15094
263597	MFS general substrate transporter	0.6834	0.8855	-0.1754	no	3	603	64.2	7.00824
264271	Lumazine synthase	0.04958	1.806	0.8528	no	10	199	20.7	5.83844
264876	Uncharacterized protein	0.9072	1.036	0.05102	no	1	113	13.2	11.6772
265233	Uncharacterized protein	0.273	0.9497	-0.07446	no	11	506	55.2	6.12726
265309	NADH:flavin oxidoreductase/NADH oxidase Family protein	0.0003149	1.332	0.4136	no	28	391	43.8	5.60675
265328	Uncharacterized protein	0.9482	1.006	0.00863	no	8	356	39.4	5.42365
265385	Beta-lactamase/Transpeptidase-like protein [Cryphonectria parasitica EP155])	0.08376	1.365	0.4489	no	13	547	61	5.21515
265455	Carboxypeptidase S	5.61e-05	1.82	0.8639	no	17	575	63.4	5.25153
265471	Uncharacterized protein	0.06407	0.774	-0.3696	no	1	182	20.7	6.36737
265594	Amidohydrolase 2	0.581	1.052	0.07313	no	21	354	40.3	5.76129
265651	Branched-chain-amino-acid aminotransferase	0.05342	0.8649	-0.2094	no	15	414	45.9	8.04645
265664	Flavocytochrome c	0.1582	1.097	0.1336	no	26	499	52.4	6.29083
265720	Tripeptidyl peptidase	0.2809	1.376	0.4605	no	4	627	68.2	4.46173
265989	Uncharacterized protein	0.0005779	0.669	-0.5799	no	12	265	29.3	5.73602
266009	Adenosine/AMP deaminase	0.0004423	1.438	0.5241	no	10	598	68.1	6.54364
266564	Uncharacterized protein	5.55e-06	0.2809	-1.832	yes	8	230	25.6	5.13202
266574	Uncharacterized protein	0.01516	0.5914	-0.7578	no	4	641	72.3	5.63715
267208	Flavo protein	0.476	0.9315	-0.1024	no	10	265	28.5	5.81854
267229	Family 3 glycoside hydrolase	0.05418	1.322	0.4027	no	10	860	91.1	5.01178
267264	Uncharacterized protein	0.02031	0.784	-0.3511	no	11	303	33.4	6.09125
267278	Uncharacterized protein	0.01882	1.241	0.3115	no	13	637	68	6.13361
267313	Uncharacterized protein	0.8548	1.015	0.02148	no	3	285	31.2	5.57098
267390	Uncharacterized protein	0.004062	0.4151	-1.268	yes	3	655	70.3	4.09552
267473	Myo-inositol-1-phosphate synthase	2.75e-05	0.3505	-1.513	yes	15	560	60.3	5.74664
267813	PP2C-domain-containing protein	0.05419	0.6221	-0.6848	no	3	458	49.5	4.53082
268591	Acetolactate synthase	0.01283	0.7328	-0.4485	no	10	563	60.1	5.73322
269028	Uncharacterized protein	0.02971	0.8148	-0.2955	no	6	124	13.7	5.10016
269046	Seryl-tRNA synthetase	0.5707	0.8965	-0.1576	no	3	489	55	6.09088
269056	Hypothetical protein	0.3344	1.495	0.5801	no	3	512	54.3	5.54364
269057	Formyltetrahydrofolate deformylase	0.2903	1.234	0.3033	no	16	287	31.8	6.66718
269276	Hypothetical protein	0.09172	2.671	1.417	no	1	114	12.1	7.98578
270104	Uncharacterized protein	0.2834	1.826	0.8687	no	1	54	6.1	8.91437
271950	Family 8 glycosyltransferase	0.009039	1.664	0.7347	no	25	808	88.7	5.64069
272139	Uncharacterized protein	0.06873	0.5471	-0.8701	no	3	181	20.9	4.79474
272683	Alpha/beta-hydrolase	0.01833	1.995	0.9964	no	7	408	45.5	4.41229
272703	Uncharacterized protein	0.0009136	0.6386	-0.647	no	10	154	17	6.82928
272958	Uncharacterized protein	0.7671	0.9527	-0.06991	no	3	111	12.8	9.88361
273164	Uncharacterized protein	0.005498	1.258	0.3311	no	17	588	67.1	5.07086
273223	Glycine dehydrogenase	0.0005813	0.6606	-0.5982	no	21	982	106	5.98663
273266	Adenylosuccinate lyase catalytic activity protein	0.2515	1.68	0.7485	no	27	486	54.4	6.41132
273329	Translation initiation factor SUI1	0.9184	0.9848	-0.0221	no	5	185	20.5	6.91388
274388	Short-chain dehydrogenase/Reductase SDR	0.1855	0.8624	-0.2136	no	11	255	26.7	6.19659
274454	UDP-glucose 4-epimerase	0.0001188	2.618	1.388	yes	17	370	40.7	5.78241
275333	Putative rhodanese domain containing protein	0.007229	0.2983	-1.745	yes	2	170	18.6	9.13055
275430	Chaperonin Cpn10	0.003995	1.716	0.779	no	12	104	11.2	8.03326
275729	Translation elongation factor activity/hyphal growth	0.02122	1.196	0.2582	no	24	847	93.5	6.42853
276718	Putative cofilin	0.007596	0.5322	-0.91	no	7	153	16.9	5.4621
276771	Ornithine carbamoyltransferase	0.17	0.7577	-0.4003	no	1	303	32.6	5.39569
276899	Uncharacterized protein	0.001445	0.5115	-0.9672	no	6	135	15.7	10.5341
277200	ER to Golgi vesicle-mediated transport	0.9213	1.01	0.01436	no	6	202	22.4	5.4527
277218	GroES-like protein	0.6307	1.483	0.5685	no	1	178	19.4	6.83636
277265	Glycoside hydrolase Family 15/Carbohydrate-binding module Family 20	0.4884	1.304	0.3829	no	10	643	68.4	4.16095
278091	Uncharacterized protein	0.02022	0.8321	-0.2652	no	16	525	59.8	5.32135
278554	Uncharacterized protein	0.00161	0.5976	-0.7427	no	5	208	23.3	6.23834
278596	HisG-domain-containing protein	0.1177	0.9392	-0.0905	no	24	332	35.8	5.52179
278859	Entrainment of circadian clock	0.05353	0.7939	-0.333	no	11	154	15.9	5.84747
279131	Uncharacterized protein	0.0518	0.7138	-0.4864	no	37	529	58	5.46954
279238	Alpha/beta-hydrolase	0.07816	4.971	2.314	no	8	364	39.6	4.58344
279481	Uncharacterized protein	0.06825	1.155	0.2079	no	7	202	22.5	5.86896
279691	Deaminase	0.004546	3.117	1.64	yes	1	412	44.2	5.54132
280399	Hypothetical protein	0.02144	1.836	0.8766	no	4	391	41.9	4.46075
280525	Uncharacterized protein	0.03896	32	5	yes	1	401	45.8	5.15948
280577	Uncharacterized protein	0.5213	1.161	0.2154	no	3	194	20.7	9.30035
280724	Uncharacterized protein	0.7896	0.9825	-0.02547	no	29	493	54.2	5.16791
280786	N-terminal nucleophile aminohydrolase	0.06095	1.499	0.584	no	14	291	31.8	5.19281
281293	Arylsulfatase	0.1093	0.7855	-0.3483	no	1	134	15.4	4.84711
281642	Family 72 glycoside hydrolase	0.1866	1.983	0.9877	no	1	354	37.7	3.97064
281954	Uncharacterized protein	0.01475	0.3311	-1.595	yes	1	225	25.3	5.12457
281969	Uncharacterized protein	0.6416	1.148	0.1991	no	1	409	43.5	4.40326
282375	CNDP dipeptidase	0.3468	0.9514	-0.07188	no	14	478	52.3	5.22247
282399	N-terminal nucleophile aminohydrolase	0.02004	1.201	0.2642	no	20	254	27.8	5.8891
282405	Uncharacterized protein	0.1047	0.9283	-0.1073	no	6	119	12.9	5.37616
282646	NAD(P)-binding protein	0.2091	0.5969	-0.7444	no	1	217	23.9	5.97565
282691	Uncharacterized protein	0.003157	0.2537	-1.979	yes	2	169	17.4	5.14618
282705	Uncharacterized protein	0.4393	0.9265	-0.1101	no	3	167	18	6.0694
283403	Cyanase	0.3103	1.291	0.3685	no	12	163	18	5.90521
283430	Uncharacterized protein	0.007067	0.6756	-0.5658	no	13	1058	116.7	6.13678
284292	Galactoside O-acetyltransferase	0.0503	2.123	1.086	no	16	240	25.8	5.02118
292742	Uncharacterized protein	0.09206	0.8009	-0.3203	no	4	542	58	4.23981
294117	Uncharacterized protein	0.1142	1.353	0.4362	no	27	471	53.6	5.5036
320029	Uncharacterized protein	0.001265	0.1444	-2.792	yes	2	71	7.4	4.94342
320101	NAD(P)-binding protein	0.0004987	0.09894	-3.337	yes	5	313	33.4	6.08783
320153	Glutathione synthase	0.06112	0.6218	-0.6855	no	2	78	8.3	4.28314
320498	PLP-dependent transferase	0.02571	3.782	1.919	yes	1	368	41.4	5.8454
320708	Uncharacterized protein	0.005546	0.7227	-0.4685	no	1	146	16.1	7.9433
320975	SH3 domain protein	0.7317	1.21	0.275	no	2	284	30.4	8.90509
321252	Hypothetical protein	0.1657	0.9248	-0.1128	no	16	362	40.2	6.17487
321504	Uncharacterized protein	0.1029	1.757	0.8131	no	1	92	10.4	4.15912
321614	Thiamine diphosphate-binding protein	0.39	0.843	-0.2464	no	2	77	8.9	4.75641
322137	Uncharacterized protein	0.01472	0.4321	-1.211	yes	1	112	12.3	4.87543
322248	Alanine--glyoxylate aminotransferase	0.003412	0.6337	-0.6581	no	1	75	8.2	8.78864
322333	Uncharacterized protein	0.4451	0.6447	-0.6333	no	1	168	17.3	9.46198
322359	Uncharacterized protein	0.2134	0.6167	-0.6974	no	1	53	5.9	5.98175
322414	Uncharacterized protein	0.3863	0.7355	-0.4432	no	1	99	10.9	5.20001
322422	Small nuclear ribonucleoprotein SmF	0.2952	1.265	0.3391	no	4	90	10.3	5.30292
322661	Flavo protein WrbA	0.2735	0.6471	-0.6279	no	1	188	19.8	5.42035
322918	40S Ribosomal protein S27	0.009132	0.387	-1.37	yes	2	82	8.9	9.45465
323246	Uncharacterized protein	0.1138	0.08002	-3.643	no	2	108	11.3	6.39569
323308	FAD dependent oxidoreductase	0.0006515	0.264	-1.921	yes	1	129	13.5	6.1983
323324	Uncharacterized protein	0.2571	0.7926	-0.3353	no	1	146	15.6	4.91925
323507	Uncharacterized protein	0.7963	1.074	0.103	no	1	177	19.7	9.60016
323553	Phosphopyruvate hydratase activity protein	0.1869	1.742	0.8007	no	2	194	21.7	4.61359
323559	Uncharacterized protein	0.008983	1.552	0.6341	no	1	104	11.2	4.51459
324272	Beta-lactamase/Transpeptidase-like protein	0.01997	0.6799	-0.5566	no	1	287	32.6	4.97321
324371	t-SNARE	0.001388	2.425	1.278	yes	2	78	8.6	9.89606
324521	WD40 repeat-like protein	0.173	0.892	-0.1649	no	4	82	9.3	6.04535
324701	Calmodulin	0.6525	0.9656	-0.0505	no	11	149	17	4.1142
325210	Peptidase M20	3.7e-05	0.4696	-1.09	yes	6	432	46	5.55499
325464	Hypothetical protein	0.6284	1.185	0.2449	no	3	1522	161.5	9.22968
325539	Uncharacterized protein	0.003835	1.582	0.6617	no	2	752	80.7	3.78583
325648	Uncharacterized protein	0.1733	1.419	0.5049	no	2	333	34.8	5.2901
325699	Uncharacterized protein	0.04481	0.857	-0.2226	no	25	1294	142.5	5.37616
325721	Uncharacterized protein	0.6709	1.247	0.3185	no	1	778	87.1	5.62396
325849	NAD(P)-binding protein	0.01391	0.6703	-0.5771	no	5	330	36.7	6.15997
325901	Uncharacterized protein	0.2376	1.21	0.275	no	5	312	35.8	6.76874
325975	Isochorismatase hydrolase	0.0576	0.7863	-0.3468	no	8	224	23.9	6.4245
326012	Uncharacterized protein	0.6065	1.026	0.03703	no	5	398	43.7	8.36188
326040	Uncharacterized protein	0.003442	2.774	1.472	yes	4	226	23.7	4.44342
326160	Alpha/beta-hydrolase	0.713	1.049	0.06901	no	7	325	34.6	5.30206
326387	Uncharacterized protein	0.001245	0.3258	-1.618	yes	3	404	45.8	5.99323
326445	Uncharacterized protein	0.07023	0.7494	-0.4162	no	1	269	29.9	5.16986
326454	Hypothetical protein	0.1769	0.7269	-0.4602	no	1	756	84.6	6.06256
326652	Uncharacterized protein	0.4628	0.7031	-0.5082	no	1	823	93.1	4.90363
326694	Putative meiotic chromosome segregation protein	0.1403	1.733	0.7933	no	2	562	62.6	5.79205
326828	Uncharacterized protein	0.08634	1e-05	-16.61	no	1	963	107.2	6.58417
326903	Uncharacterized protein	0.322	1.359	0.4425	no	1	441	49	6.08344
327302	ABC transporter	6.37e-05	0.3748	-1.416	yes	9	2000	219.3	5.9201
327369	Uncharacterized protein	0.01343	0.5286	-0.9198	no	3	110	12.7	4.88727
327706	FMN-linked oxidoreductase	0.001319	0.5454	-0.8746	no	15	525	56.8	5.67303
327754	Uncharacterized protein	0.02889	0.5243	-0.9315	no	3	348	38.4	8.91754
327911	Uncharacterized protein	0.07215	1.133	0.1801	no	6	928	99.3	4.62921
328115	Zincin	0.0001202	0.5071	-0.9797	no	26	1020	114.9	5.73346
328196	Uncharacterized protein	0.5909	0.8514	-0.2321	no	1	131	14.8	6.97516
328378	NAD-dependent epimerase/methyltransferase	0.0001582	0.3402	-1.556	yes	8	425	46.9	6.28058
328429	PLP-dependent transferase	0.0002394	0.8351	-0.26	no	23	510	56.4	5.15228
328547	Uncharacterized protein	0.003778	0.3274	-1.611	yes	3	179	20.3	3.97784
328594	PLP-dependent transferase	0.00481	0.8659	-0.2077	no	12	495	54.7	5.37091
328901	Uncharacterized protein	0.003799	0.8696	-0.2016	no	11	550	60.8	5.65338
328973	Hypothetical protein	0.05016	0.6172	-0.6962	no	3	313	36.1	5.16193
329016	Uncharacterized protein	0.7356	0.9515	-0.07172	no	12	1785	196.7	5.87518
329019	Hypothetical protein	0.6787	0.9395	-0.09003	no	4	1155	124.8	4.93134
329081	1-phosphatidylinositol phosphodiesterase	0.06893	0.8983	-0.1547	no	12	736	80.6	5.15009
329121	Uncharacterized protein	0.6967	1.036	0.05102	no	5	153	17.6	5.24054
329278	Acyl-CoA dehydrogenase NM domain-like protein	0.02704	0.4442	-1.171	yes	1	411	45.7	6.33051
329495	Uncharacterized protein	0.05324	0.5761	-0.7956	no	1	306	34.6	5.99127
329578	Uncharacterized protein	0.1642	0.565	-0.8237	no	2	303	34.8	5.80658
329827	Uncharacterized protein	0.03346	0.7528	-0.4097	no	6	543	58.1	5.27045
329834	Aspartate aminotransferase, mitochondrial	0.27	1.27	0.3448	no	20	915	101.5	8.72699
329967	Uncharacterized protein	0.1288	1.496	0.5811	no	2	412	41.3	4.80182
330023	Hypothetical protein	0.1889	2.071	1.05	no	1	973	104.8	5.27863
330297	Family 3 glycoside hydrolase	0.06668	1.254	0.3265	no	11	1603	177.3	5.15594
330358	Skb1 methyltransferase	0.5434	1.046	0.06488	no	18	800	89.8	5.67609
330586	Hypothetical protein	0.8508	0.9827	-0.02518	no	23	571	59.4	4.83954
330733	Uncharacterized protein	0.3192	1.695	0.7613	no	1	126	13.3	4.69122
330759	Acid protease	0.2742	1.29	0.3674	no	6	646	68.1	4.04803
330955	Uncharacterized protein	0.159	0.7041	-0.5061	no	3	202	20.5	4.9151
330996	S-adenosyl-L-methionine-dependent methyltransferase	0.008831	3.296	1.721	yes	1	327	37	5.41351
331080	Uncharacterized protein	0.1098	0.2192	-2.19	no	1	420	44.6	4.54706
331085	Hypothetical protein	0.06571	2.149	1.104	no	2	992	106	7.71271
331176	Putative adp-ribosylation factor protein	0.06454	2.194	1.134	no	7	625	69.8	6.72821
331420	DUF1348-domain-containing protein	0.9262	0.9923	-0.01115	no	3	166	19.9	6.85663
331492	Calcium-binding EF-hand	0.001545	0.3138	-1.672	yes	6	217	23.4	4.45013
331541	Uncharacterized protein	0.0005183	0.5485	-0.8664	no	8	559	59.9	7.18732
331791	Acid protease	0.0494	1.538	0.6211	no	4	651	68.8	4.35406
331976	Prenylcysteine oxidase	0.02402	1.188	0.2485	no	10	566	60.7	4.64777
332047	Uncharacterized protein	0.01421	0.6825	-0.5511	no	13	427	47	5.87189
332166	Uncharacterized protein	0.1064	1.315	0.3951	no	6	922	100.5	6.46942
332167	Uncharacterized protein	0.005597	0.6898	-0.5357	no	4	559	62.9	5.12384
332318	Uncharacterized protein	0.0008123	1.879	0.91	no	10	310	33.6	5.65741
332482	Uncharacterized protein	0.4466	0.6751	-0.5668	no	1	385	40.6	4.71771
332524	Uncharacterized protein	0.2843	0.9656	-0.0505	no	19	336	36	5.26215
332565	Uncharacterized protein	0.000664	0.6879	-0.5397	no	2	177	18.2	5.88422
332568	Uncharacterized protein	0.5161	0.8364	-0.2577	no	2	310	32.7	4.80353
332610	Family 43 glycoside hydrolase	0.01213	1.25	0.3219	no	10	601	68	5.45135
332611	Hypothetical protein	0.2813	1.334	0.4158	no	4	780	85.1	5.10931
332918	Vegetative incompatibility protein 2a	0.01236	1.469	0.5548	no	4	635	69.9	8.23309
332932	Uncharacterized protein	0.4427	1.33	0.4114	no	1	508	56	8.95282
333237	Translin	0.8719	1.011	0.01578	no	11	236	26.6	5.6651
333497	Uncharacterized protein	0.003159	2.603	1.38	yes	2	454	47.4	4.80206
333688	Hypothetical protein	0.2982	0.7125	-0.489	no	1	760	81.9	6.14117
333702	Uncharacterized protein	0.1185	1.144	0.1941	no	26	1045	114.9	4.44
333730	HET-domain-containing protein, partial	0.4977	1.272	0.3471	no	1	784	89.7	6.06891
333889	Uncharacterized protein	0.8635	0.9339	-0.09866	no	1	109	11.7	5.47125
333997	Metallopeptidase	0.001513	0.5551	-0.8492	no	12	716	82.8	5.90582
334320	Hypothetical protein	0.8597	1.09	0.1243	no	3	2509	263.4	4.10223
334410	GAF domain-like protein	0.3568	0.9302	-0.1044	no	5	192	20.3	4.71356
334434	Uncharacterized protein	0.281	0.7404	-0.4336	no	2	376	38.5	6.04755
334674	Uncharacterized protein	0.3908	1.612	0.6889	no	1	915	101.9	6.00079
334980	Hypothetical protein	0.1693	2.012	1.009	no	1	442	45.5	5.59442
336242	Hypothetical protein	0.1106	5.373	2.426	no	2	232	25	4.25812
336454	Putative small nuclear ribonucleoprotein	0.03881	1.554	0.636	no	1	83	9	4.33783
337409	Sm-like ribonucleoprotein	0.02896	2.131	1.092	yes	2	98	10.8	4.4881
337713	Uncharacterized protein	0.1112	0.8175	-0.2907	no	3	732	79.9	5.09943
338535	Mitochondrial fission 1 protein	0.1133	1.855	0.8914	no	2	154	17.2	8.70648
338781	FAD/NAD(P)-binding domain-containing protein	0.1499	0.6744	-0.5683	no	1	390	42.5	5.83063
338914	DUF866 domain protein	0.832	0.9376	-0.09296	no	1	356	38.9	9.685
339184	N-terminal nucleophile aminohydrolase	0.02512	1.188	0.2485	no	15	282	30.3	5.79486
339285	Uncharacterized protein	0.002024	0.5698	-0.8115	no	7	315	34.5	6.21429
339587	GroES-like protein	0.2248	1.046	0.06488	no	32	348	37.9	6.21857
339798	Uncharacterized protein	0.7099	0.9712	-0.04216	no	8	534	59.2	5.21185
340027	Uncharacterized protein	0.1612	1.195	0.257	no	8	1614	179.7	6.09052
341035	Uncharacterized protein	0.9155	1.008	0.0115	no	11	361	40.8	6.20709
342628	Aldo/keto reductase, partial	0.000448	0.3893	-1.361	yes	6	325	35.3	6.05267
355100	Phenol hydroxylase-like monooxygenase	0.0007528	2.674	1.419	yes	1	199	21.6	4.47931
355429	UDP-glucose 4-epimerase	0.2218	2.13	1.091	no	1	205	22.4	5.41254
NC_001492.1_prot_NP_041090.1_1	Unnamed protein	1.64e-06	32	5	yes	2	622	69.7	10.5745
NC_001492.1_prot_NP_041091.1_2	Unnamed protein	8.7e-05	4.386	2.133	yes	62	3165	361.7	7.409
