# Supplementary material for: Evaluation of Hypovirus Infection on the Vesicular Protein Expression Pattern of Cryphonectria parasitica by TMT-Based Proteomics Analysis
Source: Biology (Basel). 2025 Aug 25;14(9):1123. doi: 10.3390/biology14091123 (PMC12467672; doi:10.3390/biology14091123)
Supplement: Supplementary file 1 [file biology-14-01123-s001.zip › Table S2.xls]

## Sheet: Sheet1
ID	Protein Name	PRM_avg_EP155	PRM_avg_EP713	PRM_Ratio	PRM_TTEST	TMT_Ratio
				EP713/EP155	EP713/EP155	EP713/EP155
Crypa2_223244_gw1.5.902.1	Rab5C	0.135373	0.156138	1.15339	0.450257	0.889908
Crypa2_101729_Crypa1.estExt_fgenesh1_kg.C_20581	Putative Syntaxin	0.0565516	0.0454606	0.803877	0.40156	2.4602
Crypa2_103382_Crypa1.estExt_fgenesh1_kg.C_70060	t-SNARE	0.120967	0.083793	0.692692	0.11101	2.25626
Crypa2_105584_Crypa1.estExt_fgenesh1_pg.C_11404	Septin CDC12	0.0912153	0.073106	0.801467	0.331218	0.610732
Crypa2_107611_Crypa1.estExt_fgenesh1_pg.C_50461	Septin (CDC11 homolog)	0.107922	0.0952202	0.882309	0.506515	0.657703
Crypa2_224329_gw1.11.160.1	Sorting Nexin 3	0.022907	0.0190044	0.829631	0.50319	0.57356
Crypa2_106985_Crypa1.estExt_fgenesh1_pg.C_40155	RAC1 (small GTPase)	0.606323	0.380464	0.627494	0.0977533	0.894636
Crypa2_100977_Crypa1.estExt_fgenesh1_kg.C_10608	Importin-β	0.0440957	0.0653247	1.48143	0.0169295	0.873175
Crypa2_216863_ gw1.1.344.1	Sorting Nexin 8 (SNX8)	0.0242853	0.0199633	0.822032	0.316468	0.820432
Crypa2_216224_gw1.3.130.1	The coatomer complex (COPI)	0.0277599	0.0212662	0.766078	0.224038	0.484145
Crypa2_219716_gw1.3.632.1	Septin CDC3	0.23657	0.206782	0.87408	0.532935	0.586134
Crypa2_101651_Crypa1.estExt_fgenesh1_kg.C_20484	Hsp90	0.0532492	0.0486978	0.914526	0.709954	0.388563
Crypa2_221790_gw1.1.1277.1	Serine/threonine protein kinase	0.0276396	0.00344836	0.124762	0.00227617	0.406453
Crypa2_220011_gw1.9.336.1	Cdc50 family protein	0.0227499	0.020799	0.914248	0.638299	1.1306
