# Supplementary material for: Evaluation of Hypovirus Infection on the Vesicular Protein Expression Pattern of Cryphonectria parasitica by TMT-Based Proteomics Analysis
Source: Biology (Basel). 2025 Aug 25;14(9):1123. doi: 10.3390/biology14091123 (PMC12467672; doi:10.3390/biology14091123)
Supplement: Supplementary file 1 [file biology-14-01123-s001.zip › Table S3.xls]

## Sheet: Sheet1
Protein ID	Protein Name	Average change (EP713/EP155)	Peptides	Length	MW	pI
Vesicle-associated protein
107659	Calnexin	0.4 (↓)	2	575	63.5	4.68683
216224	The coatomer complex (COPI)	0.4 (↓)	6	897	96.4	7.54645
216236	The coatomer complex (COPI)	0.5 (↓)	9	926	103.3	4.57184
102115	Arf GTPase-activating protein (ArfGAP)	0.3 (↓)	1	287	31.1	8.18365
233431	Clathrin	2.4 (↑)	6	232	25.1	4.46466
216466	Dynamin	∞ (↑)	1	853	96.3	5.37518
226197	Hsp70	2.3 (↑)	25	996	109	5.23468
103382	t-SNARE	2.3 (↑)	16	343	38.2	6.20453
324371	t-SNARE	2.4 (↑)	2	78	8.6	9.89606
215841	Importin-β	0.3 (↓)	3	1098	120.5	4.55365
216098	Importin-β	0.5 (↓)	14	976	109.4	4.96637
216192	Importin-β	0.3 (↓)	5	940	105.2	4.6955
224495	Atg8	0.5 (↓)	2	120	14	6.74396
215493	Vps10p	2.2 (↑)	5	1510	169.3	5.05414
220579	GroES-like protein	0.4 (↓)	6	393	41.9	5.3515
244971	Cse1-domain-containing protein	0.3 (↓)	15	958	108.1	5.34076
107223	WD40-like protein	2.0 (↑)	11	668	73.7	4.49091
Energy metabolism
100406	FAD-binding domain-containing protein, partial	0.1 (↓)	6	508	53.7	4.4975
101959	Fumarylacetoacetate hydrolase family	0.4 (↓)	5	290	31.2	5.20416
102528	Haloacid dehalogenase-like hydrolase	0.4 (↓)	8	266	29.6	5.19257
105800	Fructose-6-phosphate aldolase	0.3 (↓)	5	386	42.6	5.73749
107966	NADH-ubiquinone oxidoreductase 49 kDa subunit, mitochondrial	0.3 (↓)	3	491	54.8	6.36053
216033	GMC oxidoreductase	0.4 (↓)	8	576	61.4	4.40399
219633	Dihydrolipoyllysine-residue acetyltransferase component of pyruvate dehydrogenase complex, mitochondrial	0.4 (↓)	9	462	49.1	5.70709
220024	Dehydrogenase	0.4 (↓)	9	414	43.6	5.29572
220117	FMN-dependent dehydrogenase	0.2 (↓)	5	437	47.5	5.54059
221269	Aldo/keto reductase	0.5 (↓)	6	342	38	5.4776
221389	D-isomer specific 2-hydroxyacid dehydrogenase	0.2 (↓)	3	344	37	5.99762
221800	Deoxyhypusine hydroxylase	0.2 (↓)	4	317	34.8	4.76984
222722	Electron transfer flavoprotein	0.4 (↓)	4	258	27.7	8.79095
228780	L-lactate dehydrogenase	0.0 (↓)	1	479	51.7	6.37457
229216	FAD-binding domain-containing protein	0.2 (↓)	4	467	51.1	4.24908
229313	Aldehyde dehydrogenase	0.2 (↓)	3	494	52.4	6.60394
231272	Putative oxidoreductase CipA	0.2 (↓)	3	339	37.4	5.15228
231664	Aldo/keto reductase	0.2 (↓)	12	340	37.7	5.99408
249272	FMN-linked oxidoreductase	0.3 (↓)	10	446	48.9	6.0152
342628	Aldo/keto reductase, partial	0.4 (↓)	6	325	35.3	6.05267
Coenzyme metabolism
102189	Methyltransferase type 11	0.4 (↓)	7	282	30.9	5.20807
107777	Pyridine nucleotide-disulfide oxidoreductase	4.0 (↑)	3	468	49.3	5.49225
217492	ATP-NAD kinase	0.5 (↓)	3	459	52.1	5.6651
218355	F420-0 Synthase CofD	3.4 (↑)	9	447	48.4	6.10028
219002	FMN-dependent alpha-hydroxy acid dehydrogenase	0.4 (↓)	9	487	54.7	5.70978
219156	FAD-binding domain-containing protein	0.4 (↓)	13	480	51.9	4.4566
221854	Aldo/keto reductase	0.5 (↓)	15	315	35.6	5.7088
221043	Nucleotidylyl transferase	0.5 (↓)	4	353	38.3	4.93805
220938	Zinc-binding alcohol dehydrogenase-like protein	0.5 (↓)	2	349	38	5.93488
221386	Porphobilinogen deaminase	0.4 (↓)	5	329	35.2	5.60492
221910	Inositol monophosphatase	0.3 (↓)	2	316	33.4	4.95392
222009	Nicotinate-nucleotide diphosphorylase	2.8 (↑)	9	310	33	6.20856
222926	YjeF N-terminal domain-like protein	0.5 (↓)	2	231	25	5.83014
231441	Metallo-hydrolase/oxidoreductase	0.3 (↓)	10	354	38.8	5.15765
231492	NAD(P)-binding protein	0.2 (↓)	4	245	25.6	5.96906
232356	NAD(P)-binding protein	0.4 (↓)	7	303	33.5	5.461
256190	NAD(P)-binding protein	0.4 (↓)	9	335	36.4	6.17194
260502	NAD(P)-binding protein	0.2 (↓)	13	575	63.1	6.02362
320101	NAD(P)-binding protein	0.1 (↓)	5	313	33.4	6.08783
323308	FAD dependent oxidoreductase	0.3 (↓)	1	129	13.5	6.1983
330996	S-adenosyl-L-methionine-dependent methyltransferase	3.3 (↑)	1	327	37	5.41351
Carbohydrate metabolism
102434	Phosphoglucomutase, first 3 domain-containing protein	0.4 (↓)	32	552	59.9	5.51617
103799	Family 18 glycoside hydrolase	2.3 (↑)	10	403	45.7	5.83002
106366	Sulphatase	0.3 (↓)	5	618	69.5	5.44342
107760	Ribulose-phosphate 3-epimerase	2.3 (↑)	1	251	27.3	5.48883
215989	Family 35 glycoside hydrolase	0.1 (↓)	6	990	106.9	4.35345
217152	Family 78 glycoside hydrolase	0.5 (↓)	3	707	75.4	4.17755
217260	Beta-L-arabinofuranosidase	0.4 (↓)	1	663	73.3	4.41193
218532	Succinate semialdehyde dehydrogenase	0.3 (↓)	2	529	56.6	8.34674
219171	Bicupin, oxalate decarboxylase/oxidase	0.1 (↓)	5	470	50.8	4.29572
220914	Class III chitinase	0.5 (↓)	2	386	40	4.38837
221309	Glucose/ribitol dehydrogenase	0.5 (↓)	3	328	35.8	7.26886
221731	Glucose/ribitol dehydrogenase	0.2 (↓)	2	312	33.6	5.99786
221606	Glucose/ribitol dehydrogenase	0.3 (↓)	6	307	31.5	5.72418
221877	Family 16 glycoside hydrolase, partial	6.6 (↑)	3	274	29.6	4.24811
222644	Glucose/ribitol dehydrogenase	0.2 (↓)	2	268	28.8	5.45758
222661	Glucose/ribitol dehydrogenase	0.3 (↓)	3	257	27.2	6.65436
225309	Family 5 glycosyltransferase	0.4 (↓)	10	2377	263.1	5.4256
226594	Family 3 glycoside hydrolase	4.6 (↑)	10	794	85	4.46124
236807	Family 42 glycoside hydrolase	2.3 (↑)	5	723	79.7	4.55951
238270	Pyruvate kinase	3.5 (↑)	2	528	57.9	6.54388
239453	Family 9 carbohydrate esterase	2.3 (↑)	5	430	46.5	5.53925
240350	Putative isomerase YbhE	2.5 (↑)	1	444	46.5	5.19
258754	Pyruvate kinase	2.8 (↑)	68	529	58.1	6.54205
Protein turnover & chaperones
105038	Catalase	0.1 (↓)	15	743	83	5.70636
105460	Ubiquitinyl hydrolase	0.3 (↓)	5	330	37.1	4.84161
222628	Glutathione S-transferase	0.3 (↓)	7	265	29.7	5.98785
223121	Thioredoxin-like protein	0.2 (↓)	2	212	23.3	6.14154
217807	Carboxypeptidase S	2.5 (↑)	10	523	57.2	5.08344
223864	Ubiquitin-conjugating enzyme	0.3 (↓)	2	145	16.4	5.02057
223397	Prefoldin alpha-like	0.3 (↓)	4	186	21.3	4.60468
227151	Subtilisin-like protein	0.4 (↓)	5	632	68.2	4.57147
224499	Thioredoxin	0.3 (↓)	6	117	13	5.36212
227265	Putative carboxypeptidase S1	0.5 (↓)	2	592	63.9	4.0567
227273	Subtilisin-like protein	0.5 (↓)	2	655	71.7	4.51508
227554	Carboxypeptidase S1	0.4 (↓)	10	634	70.8	5.26215
227984	Tannase and feruloyl esterase	7.0 (↑)	5	582	62.9	4.38239
234058	Putative U-snRNP-associated cyclophilin	0.5 (↓)	2	181	20	6.89532
234518	Ubiquitin-conjugating enzyme	0.4 (↓)	2	147	16.7	6.04755
234953	SUMO-like protein	0.3 (↓)	2	101	11.4	4.83014
245251	GroES-like protein	0.5 (↓)	10	357	36.8	6.24274
246566	Glutathione peroxidase	0.4 (↓)	7	170	19	6.61542
Lipid metabolism
103287	Acyl-CoA N-acyltransferase	0.5 (↓)	4	204	23.9	7.62872
104311	Thiolase	0.3 (↓)	4	417	43.6	6.09296
104708	Aldo/keto reductase	0.4 (↓)	10	329	36.2	5.52484
105554	Lipase, class 3	2.9 (↑)	4	345	37.3	4.16998
106249	Lipase 2	0.1 (↓)	8	565	60.9	4.58051
106638	Phospholipase C, phosphatidylinositol-specific , X region	∞ (↑)	1	397	43.6	4.84027
217521	Acyltransferase ChoActase/COT/CPT	0.4 (↓)	12	597	67.2	7.40607
227516	Sphingomyelin phosphodiesterase	0.5 (↓)	2	591	64.7	4.13458
227844	Carboxylesterase	2.8 (↑)	4	512	55.4	4.04974
227862	Carboxylesterase	8.8 (↑)	9	525	57.2	4.15485
228523	Carboxylesterase	0.1 (↓)	1	527	58.5	4.17621
242215	Acyl-protein thioesterase 1	0.4 (↓)	1	244	26.5	5.8056
259073	Acyl-CoA N-acyltransferase	0.5 (↓)	4	233	25.4	5.96075
267473	Myo-inositol-1-phosphate synthase	0.4 (↓)	15	560	60.3	5.74664
329278	Acyl-CoA dehydrogenase NM domain-like protein	0.4 (↓)	1	411	45.7	6.33051
Amino acid metabolism
103384	Aspartyl proteinase	2.0 (↑)	9	444	48.1	4.63678
215456	Shikimate kinase	2.2 (↑)	13	1578	170.7	6.17487
217304	Methylenetetrahydrofolate reductase	0.4 (↓)	2	680	76	4.99738
217640	Gamma-glutamyltranspeptidase	0.5 (↓)	6	610	63.9	5.45819
218991	Indoleamine 2,3-dioxygenase family protein	0.4 (↓)	5	466	53.2	6.01117
219715	Acetamidase/Formamidase	0.5 (↓)	17	433	46.8	5.53754
219321	Acid protease	0.4 (↓)	1	359	37.9	3.84442
219601	Argininosuccinate lyase	0.5 (↓)	22	458	51.7	5.33954
219698	Oxidoreductase	0.3 (↓)	5	404	45.3	5.7818
220200	Cystathionine beta-synthase	0.3 (↓)	4	408	44.7	6.27557
220201	4-hydroxyphenylpyruvate dioxygenase	0.4 (↓)	4	424	47.5	5.56207
220559	Beta-eliminating lyase	0.1 (↓)	6	361	39.1	5.67987
221599	Glucose/ribitol dehydrogenase	0.4 (↓)	7	332	36.7	6.3205
221771	Acetolactate synthase	3.4 (↑)	7	323	35	5.85248
222357	Pyrroline-5-carboxylate reductase	∞ (↑)	1	292	30.2	5.23553
222767	HAD-like domain-containing protein	0.4 (↓)	7	253	28.4	4.89642
222807	Ureidoglycolate hydrolase	0.4 (↓)	6	253	27.1	7.04218
226232	Aminopeptidase	0.4 (↓)	19	888	99.4	5.21844
230145	Homogentisate 1,2-dioxygenase	0.5 (↓)	3	397	44.4	5.80304
231166	L-asparaginase	0.2 (↓)	2	344	38.4	5.36285
239114	PLP-dependent transferase	0.2 (↓)	17	459	49.8	6.56842
245632	Peptidase M18, aminopeptidase I	2.5 (↑)	18	492	52.7	6.07135
246188	Gamma-glutamyltranspeptidase	0.3 (↓)	19	598	64	5.58905
320498	PLP-dependent transferase	3.8 (↑)	1	368	41.4	5.8454
325210	Peptidase M20	0.5 (↓)	6	432	46	5.55499
Translation & ribosome biogenesis
106198	Isoleucyl-tRNA synthetase	2.3 (↑)	18	1080	124.7	5.92792
217551	Arginyl-tRNA synthetase	0.4 (↓)	22	635	71.7	6.60309
218254	Prolyl-tRNA synthetase	∞ (↑)	1	542	61.3	6.45966
223432	GatB/YqeY domain-containing protein, partial	0.3 (↓)	2	152	16.6	9.26215
223573	RNA-binding protein	0.4 (↓)	3	187	20.4	7.15643
223880	Ribosomal protein L18ae	0.4 (↓)	5	173	20.3	10.4545
224577	60S ribosomal protein L34-B-like protein	0.3 (↓)	4	116	13.2	10.7687
224713	Ribosomal protein L36e	0.5 (↓)	1	85	9.8	11.7318
245953	Glycyl-tRNA synthetase	2.3 (↑)	8	662	74.4	5.98224
260981	Threonyl-tRNA synthetase	2.1 (↑)	35	777	88.7	6.57062
322918	40S ribosomal protein S27	0.4 (↓)	2	82	8.9	9.45465
Transcription
219220	CTD phosphatase-like protein	∞ (↑)	1	474	50.8	5.14081
337409	Sm-like ribonucleoprotein	2.1 (↑)	2	98	10.8	4.4881
Signal transduction
101476	Histidine kinase	0.4 (↓)	7	147	16.6	4.28571
102097	Serine/threonine protein kinase	0.3 (↓)	3	113	12	6.82318
221790	Serine/threonine protein kinase	0.4 (↓)	4	324	37.2	7.78339
220446	Calcineurin-like metallophosphoesterase membrane protein	2.9 (↑)	6	392	42.4	6.77264
331492	Calcium-binding EF-hand	0.3 (↓)	6	217	23.4	4.45013
Nucleotide metabolism
108400	Dihydroorotase	0.5 (↓)	2	354	38.7	5.96088
218482	Inosine-5'-monophosphate dehydrogenase IMD2	2.3 (↑)	18	535	56.8	6.23956
220951	Nucleotide-binding domain-containing protein	0.3 (↓)	3	371	40.1	6.50018
258846	Nucleotide-binding domain-containing protein	0.4 (↓)	2	378	40.6	6.15424
279691	Deaminase	3.1 (↑)	1	412	44.2	5.54132
DNA replication & repair
216148	Alkylated DNA repair protein	0.5 (↓)	21	545	57.4	6.37872
217466	DEAD/DEAH box helicase	0.4 (↓)	4	676	70.7	8.49017
220089	PHP domain-like protein	3.9 (↑)	3	330	34.9	10.0112
RNA processing
216263	Piwi-domain-containing protein	3.9 (↑)	1	930	103.4	9.27887
216705	Pre-mRNA-splicing factor Cwc22	0.0 (↓)	1	768	87.8	9.43121
219853	RNA 3'-end processing associated acetyltransferase	2.6 (↑)	5	449	50.6	6.35248
226198	Argonaute-like protein	4.0 (↑)	30	1054	115.3	9.57135
230021	Ribonuclease T2, partial	2.1 (↑)	1	366	40.2	3.59857
261374	RraA-like protein	0.4 (↓)	11	225	24.1	5.32135
Chromatin organization
104400	Histone H2A	∞ (↑)	1	133	14.1	10.5485
Ion transport & metabolism
109528	Sulfurtransferase	0.5 (↓)	2	413	45.7	6.80609
216039	Sodium/hydrogen exchanger	∞ (↑)	1	1065	117.3	5.74261
217059	Endopolyphosphatase	2.5 (↑)	3	681	77.8	5.89728
275333	Putative rhodanese domain containing protein	0.3 (↓)	2	170	18.6	9.13055
Secondary metabolism
101008	Isoflavone reductase	0.3 (↓)	7	319	34.9	5.34479
108749	L-lysine 6-monooxygenase	4.0 (↑)	16	522	57.4	6.03033
218080	Dioxygenase	0.5 (↓)	3	547	58.8	4.38336
221234	Intradiol ring-cleavage dioxygenase	0.4 (↓)	7	342	38.6	5.52496
224391	Glyoxalase/Bleomycin resistance protein/Dihydroxybiphenyl dioxygenase	0.5 (↓)	3	134	14.7	6.87714
227878	Tannase	4.8 (↑)	4	571	61.9	4.24103
249519	Phenol hydroxylase-like monooxygenase	2.2 (↑)	19	695	77	5.62128
355100	Phenol hydroxylase-like monooxygenase	2.7 (↑)	1	199	21.6	4.47931
Cell envelope biogenesis
233392	Epimerase dehydratase	0.4 (↓)	4	227	24.4	8.45758
274454	UDP-glucose 4-epimerase	2.6 (↑)	17	370	40.7	5.78241
Defense
327302	ABC transporter	0.4 (↓)	9	2000	219.3	5.9201
Others
226037	AMP-binding enzyme	0.2 (↓)	19	1069	116.5	5.76166
328378	NAD-dependent epimerase/methyltransferase	0.3 (↓)	8	425	46.9	6.28058
220217	Phosphoesterase	0.3 (↓)	1	381	42.5	4.15851
102502	Alpha/beta-hydrolase	0.4 (↓)	5	298	32.6	5.30475
102910	Alpha/beta-hydrolase	0.1 (↓)	6	396	44.3	5.28949
218267	Alpha/beta-hydrolase	0.4 (↓)	5	530	58.6	5.12262
220692	Alpha/beta-hydrolase	4.2 (↑)	4	366	40.1	5.38324
224239	Bet v1-like protein	0.3 (↓)	2	147	16.4	5.84564
227717	Alpha/beta-hydrolase	0.2 (↓)	2	537	58	4.10236
228533	Alpha/beta-hydrolase	2.0 (↑)	2	550	61	4.36469
228549	Alpha/beta-hydrolase	2.7 (↑)	3	509	54.8	4.63947
240157	Alpha/beta-hydrolase	0.3 (↓)	5	388	42.9	5.90704
Function unknown
100587	Hypothetical protein	0.4 (↓)	2	311	32.7	9.27301
101651	Hypothetical protein	0.4 (↓)	2	200	21.9	4.38434
104656	Hypothetical protein	2.4 (↑)	24	409	46.7	4.35883
222527	Hypothetical protein	0.4 (↓)	7	276	29.8	5.12091
62671	Uncharacterized protein	0.4 (↓)	2	71	7.8	5.84393
67838	Uncharacterized protein	2.0 (↑)	25	1216	134.9	9.12115
100328	Uncharacterized protein	0.3 (↓)	5	775	84	4.2464
100472	Uncharacterized protein	0.0 (↓)	2	161	17.3	5.42035
100735	Uncharacterized protein	2.5 (↑)	2	140	14.2	4.35748
101014	Uncharacterized protein	0.2 (↓)	5	71	7.7	6.05426
101182	Uncharacterized protein	2.1 (↑)	6	122	13.5	5.06537
101441	Uncharacterized protein	0.0 (↓)	1	320	36.5	4.84955
101881	Uncharacterized protein	0.4 (↓)	8	334	35.8	5.69391
102171	Uncharacterized protein	0.1 (↓)	7	268	30.2	5.69501
102269	Uncharacterized protein	0.3 (↓)	12	242	27.3	5.57098
102688	Uncharacterized protein	0.0 (↓)	1	171	19	5.94623
102810	Uncharacterized protein	3.3 (↑)	7	379	41.9	5.51019
102986	Uncharacterized protein	0.1 (↓)	6	136	15.4	5.84808
103361	Uncharacterized protein	0.2 (↓)	1	296	30.9	3.7536
103814	Uncharacterized protein	2.8 (↑)	3	187	19.4	4.12799
106420	Uncharacterized protein	0.3 (↓)	4	314	34.5	6.41254
106427	Uncharacterized protein	0.5 (↓)	6	386	41.3	4.89545
106925	Uncharacterized protein	0.4 (↓)	4	461	51	5.43927
107161	Uncharacterized protein	0.2 (↓)	3	250	27.2	4.9693
108938	Uncharacterized protein	2.3 (↑)	1	933	98.5	5.73163
215950	Uncharacterized protein	2.4 (↑)	9	1064	118.4	5.84723
216516	Uncharacterized protein	0.2 (↓)	1	580	62.3	4.8194
218776	Uncharacterized protein	0.4 (↓)	3	543	60.4	9.19464
220908	Uncharacterized protein	0.4 (↓)	7	376	41.4	5.133
220965	Uncharacterized protein	0.4 (↓)	8	367	42.4	6.03656
221027	Uncharacterized protein	0.4 (↓)	7	360	38.4	6.14227
221511	Uncharacterized protein	0.4 (↓)	5	337	38.6	5.64679
221665	Uncharacterized protein	∞ (↑)	1	292	31.3	5.94135
222511	Uncharacterized protein	0.4 (↓)	3	236	27.3	6.6059
222758	Uncharacterized protein	0.3 (↓)	5	230	25.4	6.06964
223052	Uncharacterized protein	0.5 (↓)	4	221	25	4.26654
223866	Uncharacterized protein	10.4 (↑)	6	164	18	8.56281
223981	Uncharacterized protein	0.3 (↓)	4	153	18.1	5.2226
224125	Uncharacterized protein	4.2 (↑)	1	161	18.5	8.75299
224376	Uncharacterized protein	0.5 (↓)	3	127	14	4.65497
224682	Uncharacterized protein	0.5 (↓)	3	109	11.8	5.20929
224750	Uncharacterized protein	0.5 (↓)	2	63	6.2	8.20343
224839	Uncharacterized protein	0.4 (↓)	2	89	10.2	5.59393
225968	Uncharacterized protein	0.3 (↓)	2	984	107.8	5.80768
226407	Uncharacterized protein	0.5 (↓)	2	895	96.8	4.32648
227880	Uncharacterized protein	8.0 (↑)	2	598	60.9	4.05121
228499	Uncharacterized protein	0.2 (↓)	4	469	50.4	5.63715
229833	Uncharacterized protein	0.3 (↓)	7	437	48	4.56342
231559	Uncharacterized protein	0.4 (↓)	1	321	34.1	4.0506
231948	Uncharacterized protein	0.3 (↓)	4	287	31.4	4.48395
232516	Uncharacterized protein	0.5 (↓)	3	238	27.1	5.89398
232965	Uncharacterized protein	0.2 (↓)	9	270	30.2	8.54633
234113	Uncharacterized protein	0.2 (↓)	3	194	20.6	4.68903
234306	Uncharacterized protein	0.5 (↓)	5	165	17.9	5.25311
234916	Uncharacterized protein	0.4 (↓)	1	101	10.8	4.82086
236447	Uncharacterized protein	0.4 (↓)	3	828	90.6	5.383
252499	Uncharacterized protein	0.0 (↓)	1	188	20.8	5.13409
252556	Uncharacterized protein	0.0 (↓)	7	203	22	5.58051
258853	Uncharacterized protein	0.4 (↓)	5	301	33.1	5.62958
266564	Uncharacterized protein	0.3 (↓)	8	230	25.6	5.13202
267390	Uncharacterized protein	0.4 (↓)	3	655	70.3	4.09552
280525	Uncharacterized protein	∞ (↑)	1	401	45.8	5.15948
281954	Uncharacterized protein	0.3 (↓)	1	225	25.3	5.12457
282691	Uncharacterized protein	0.3 (↓)	2	169	17.4	5.14618
320029	Uncharacterized protein	0.1 (↓)	2	71	7.4	4.94342
322137	Uncharacterized protein	0.4 (↓)	1	112	12.3	4.87543
326040	Uncharacterized protein	2.8 (↑)	4	226	23.7	4.44342
326387	Uncharacterized protein	0.3 (↓)	3	404	45.8	5.99323
328547	Uncharacterized protein	0.3 (↓)	3	179	20.3	3.97784
333497	Uncharacterized protein	2.6 (↑)	2	454	47.4	4.80206
105884	Uncharacterized protein	0.4 (↓)	5	121	13.4	7.71954
217440	Uncharacterized protein	0.4 (↓)	16	656	73.2	8.44293
218490	Uncharacterized protein	2.5 (↑)	4	489	53.6	4.88324
229948	Uncharacterized protein	0.0 (↓)	1	445	49.3	4.45148
237359	Uncharacterized protein	0.3 (↓)	2	585	62.4	4.13544
NC_001492.1_prot_NP_041090.1_1	Unnamed protein	∞ (↑)	2	622	69.7	10.5745
NC_001492.1_prot_NP_041091.1_2	Unnamed protein	4.4 (↑)	62	3165	361.7	7.409
