# Supplementary material for: Evaluation of Hypovirus Infection on the Vesicular Protein Expression Pattern of Cryphonectria parasitica by TMT-Based Proteomics Analysis
Source: Biology (Basel). 2025 Aug 25;14(9):1123. doi: 10.3390/biology14091123 (PMC12467672; doi:10.3390/biology14091123)
Supplement: Supplementary file 1 [file biology-14-01123-s001.zip › Table S4.xls]

#Study_num	Term	Database	ID	Ratio_in_study	Ratio_in_pop	P-Value	Corrected P-Value	Genes	Hyperlink	typeII	typeI	Rich factor
5	Peroxisome	KEGG PATHWAY	map04146	5/136	19/1115	0.0708853821411	0.799992169878	104311|220951|105038|217521|258846	http://www.genome.jp/kegg-bin/show_pathway?map=map04146&multi_query=K08726+green%0dK03781+green,blue%0d%0aK00273+green,blue%0d%0aK00306+green%0dK12663+green%0dK00031+green%0dK13348+green%0dK04565+green%0dK04564+green%0dK00830+green%0dK00106+green%0dK03426+green%0dK07513+green,blue%0d%0aK00624+green,blue%0d%0a	Transport and catabolism	Cellular Processes	0.263157894737
2	Galactose metabolism	KEGG PATHWAY	map00052	2/136	16/1115	0.599668557189	0.947476320359	274454|102434	http://www.genome.jp/kegg-bin/show_pathway?map=map00052&multi_query=K01193+green%0dK00965+green%0dK00850+green%0dK01187+green%0dK00844+green%0dK01835+green,blue%0d%0aK00849+green%0dK00963+green%0dK01785+green%0dK01784+green,blue%0d%0aK07407+green%0dK01684+green%0d	Carbohydrate metabolism	Metabolism	0.125
2	Starch and sucrose metabolism	KEGG PATHWAY	map00500	2/136	34/1115	0.934202579388	0.95846758145	226594|102434	http://www.genome.jp/kegg-bin/show_pathway?map=map00500&multi_query=K01225+green%0dK01193+green%0dK00750+green%0dK01196+green%0dK18447+green%0dK01176+green%0dK00844+green%0dK01178+green%0dK01188+green%0dK01199+green%0dK00706+green%0dK01187+green%0dK01210+green%0dK00963+green%0dK01810+green%0dK00688+green%0dK05349+green,blue%0d%0aK01835+green,blue%0d%0aK00697+green%0d	Carbohydrate metabolism	Metabolism	0.0588235294118
2	Purine metabolism	KEGG PATHWAY	map00230	2/136	33/1115	0.926644867859	0.963222954749	102434|218482	http://www.genome.jp/kegg-bin/show_pathway?map=map00230&multi_query=K00856+green%0dK19572+green%0dK00088+green,blue%0d%0aK00958+green%0dK11788+green%0dK00602+green%0dK01939+green%0dK00939+green%0dK01427+green%0dK18447+green%0dK01835+green,blue%0d%0aK01952+green%0dK01081+green%0dK01490+green%0dK01756+green%0dK01519+green%0dK01515+green%0dK01477+green%0dK00860+green%0dK00940+green%0dK18550+green%0d…	Nucleotide metabolism	Metabolism	0.0606060606061
1	Nucleotide metabolism	KEGG PATHWAY	map01232	1/136	23/1115	0.951382759573	0.96357997444	218482	http://www.genome.jp/kegg-bin/show_pathway?map=map01232&multi_query=K18550+green%0dK01756+green%0dK19572+green%0dK10808+green%0dK01519+green%0dK13800+green%0dK00088+green,blue%0d%0aK00856+green%0dK00759+green%0dK00761+green%0dK01939+green%0dK00939+green%0dK01489+green%0dK00106+green%0dK01081+green%0dK00940+green%0dK01487+green%0dK06287+green%0dK01490+green%0dK07023+green%0d	Global and overview maps	Metabolism	0.0434782608696
1	Fructose and mannose metabolism	KEGG PATHWAY	map00051	1/136	19/1115	0.917341946425	0.979324510373	222527	http://www.genome.jp/kegg-bin/show_pathway?map=map00051&multi_query=K18447+green%0dK17742+green,blue%0d%0aK01803+green%0dK00850+green%0dK12661+green%0dK00844+green%0dK18339+green%0dK18337+green%0dK00045+green%0dK01624+green%0dK00863+green%0dK17497+green%0d	Carbohydrate metabolism	Metabolism	0.0526315789474
1	RNA degradation	KEGG PATHWAY	map03018	1/136	19/1115	0.917341946425	0.979324510373	337409	http://www.genome.jp/kegg-bin/show_pathway?map=map03018&multi_query=K12620+green%0dK04043+green%0dK12584+green%0dK01689+green%0dK12585+green%0dK12621+green%0dK12622+green%0dK12623+green%0dK12624+green%0dK12625+green%0dK12626+green%0dK12627+green,blue%0d%0aK12608+green%0dK04077+green%0dK12618+green%0dK13126+green%0dK00850+green%0d	Folding, sorting and degradation	Genetic Information Processing	0.0526315789474
2	Biosynthesis of nucleotide sugars	KEGG PATHWAY	map01250	2/136	17/1115	0.633747414239	0.981687171076	274454|102434	http://www.genome.jp/kegg-bin/show_pathway?map=map01250&multi_query=K00972+green%0dK00965+green%0dK00844+green%0dK01835+green,blue%0d%0aK00849+green%0dK01836+green%0dK01784+green,blue%0d%0aK00820+green%0dK00963+green%0dK01810+green%0dK00621+green%0dK17497+green%0d	Global and overview maps	Metabolism	0.117647058824
3	Inositol phosphate metabolism	KEGG PATHWAY	map00562	3/136	10/1115	0.112019580807	0.983282987082	106638|267473|221910	http://www.genome.jp/kegg-bin/show_pathway?map=map00562&multi_query=K00140+green%0dK01092+green,blue%0d%0aK01803+green%0dK01114+green%0dK01858+green,blue%0d%0aK01771+green,blue%0d%0aK00889+green%0dK00888+green%0d	Carbohydrate metabolism	Metabolism	0.3
2	Cysteine and methionine metabolism	KEGG PATHWAY	map00270	2/136	31/1115	0.909032874763	0.983747905566	220200|109528	http://www.genome.jp/kegg-bin/show_pathway?map=map00270&multi_query=K01505+green%0dK01011+green,blue%0d%0aK00831+green%0dK11205+green%0dK00838+green%0dK21456+green%0dK00133+green%0dK14454+green%0dK09880+green%0dK00547+green%0dK00789+green%0dK00549+green%0dK08968+green%0dK01697+green%0dK08967+green%0dK01251+green%0dK00772+green%0dK08963+green%0dK00826+green%0dK01611+green%0dK00928+green%0dK14455+g…	Amino acid metabolism	Metabolism	0.0645161290323
3	Nicotinate and nicotinamide metabolism	KEGG PATHWAY	map00760	3/136	8/1115	0.0626620429003	0.990060277825	217492|218532|222009	http://www.genome.jp/kegg-bin/show_pathway?map=map00760&multi_query=K18550+green%0dK18551+green%0dK00135+green,blue%0d%0aK00858+green,blue%0d%0aK00763+green%0dK00767+green,blue%0d%0aK01081+green%0dK03426+green%0d	Metabolism of cofactors and vitamins	Metabolism	0.375
3	Sphingolipid metabolism	KEGG PATHWAY	map00600	3/136	8/1115	0.0626620429003	0.990060277825	100328|221309|227516	http://www.genome.jp/kegg-bin/show_pathway?map=map00600&multi_query=K12350+green,blue%0d%0aK07407+green%0dK04708+green,blue%0d%0aK12373+green%0dK12349+green,blue%0d%0a	Lipid metabolism	Metabolism	0.375
1	Endocytosis	KEGG PATHWAY	map04144	1/136	38/1115	0.993478889589	0.993478889589	102115	http://www.genome.jp/kegg-bin/show_pathway?map=map04144&multi_query=K10591+green%0dK04513+green%0dK18584+green%0dK10396+green%0dK07889+green%0dK12471+green%0dK12472+green%0dK07904+green%0dK17918+green%0dK10365+green%0dK12194+green%0dK04646+green%0dK17917+green%0dK05758+green%0dK04705+green%0dK07937+green%0dK12562+green%0dK05754+green%0dK05755+green%0dK00889+green%0dK10364+green%0dK12492+green,blu…	Transport and catabolism	Cellular Processes	0.0263157894737
4	Ribosome	KEGG PATHWAY	map03010	4/136	53/1115	0.906387579809	0.994508594513	224577|223880|322918|224713	http://www.genome.jp/kegg-bin/show_pathway?map=map03010&multi_query=K02910+green%0dK02908+green%0dK02901+green%0dK02883+green%0dK02957+green%0dK02930+green%0dK02955+green%0dK02918+green%0dK02953+green%0dK02934+green%0dK02937+green%0dK02936+green%0dK02885+green%0dK02912+green%0dK02868+green%0dK02880+green%0dK02915+green,blue%0d%0aK02882+green,blue%0d%0aK02993+green%0dK02991+green%0dK02997+green%0d…	Translation	Genetic Information Processing	0.0754716981132
2	Penicillin and cephalosporin biosynthesis	KEGG PATHWAY	map00311	2/136	2/1115	0.0147812995628	1.0	220951|258846	http://www.genome.jp/kegg-bin/show_pathway?map=map00311&multi_query=K00273+green,blue%0d%0a	Biosynthesis of other secondary metabolites	Metabolism	1.0
5	Aminoacyl-tRNA biosynthesis	KEGG PATHWAY	map00970	5/136	15/1115	0.0273123118817	1.0	106198|245953|217551|218254|260981	http://www.genome.jp/kegg-bin/show_pathway?map=map00970&multi_query=K01870+green,blue%0d%0aK01881+green,blue%0d%0aK01880+green,blue%0d%0aK22503+green%0dK01873+green%0dK01872+green%0dK01875+green%0dK01874+green%0dK01886+green%0dK01887+green,blue%0d%0aK01889+green%0dK01868+green,blue%0d%0aK01890+green%0dK01893+green%0dK01885+green%0d	Translation	Genetic Information Processing	0.333333333333
2	D-Amino acid metabolism	KEGG PATHWAY	map00470	2/136	3/1115	0.0407846998719	1.0	220951|258846	http://www.genome.jp/kegg-bin/show_pathway?map=map00470&multi_query=K20498+green%0dK00273+green,blue%0d%0a	Metabolism of other amino acids	Metabolism	0.666666666667
7	Pyruvate metabolism	KEGG PATHWAY	map00620	7/136	29/1115	0.0531681327613	1.0	238270|217440|220117|219002|258754|219633|228780	http://www.genome.jp/kegg-bin/show_pathway?map=map00620&multi_query=K21618+green%0dK01649+green%0dK00873+green,blue%0d%0aK11262+green%0dK00627+green,blue%0d%0aK00626+green%0dK01958+green%0dK01426+green%0dK00467+green,blue%0d%0aK01895+green%0dK01069+green%0dK01679+green%0dK01759+green%0dK00925+green%0dK13953+green%0dK01655+green%0dK00002+green%0dK00162+green%0dK00029+green,blue%0d%0aK00382+green%0…	Carbohydrate metabolism	Metabolism	0.241379310345
5	Cyanoamino acid metabolism	KEGG PATHWAY	map00460	5/136	21/1115	0.101786441769	1.0	226594|219715|217640|231166|246188	http://www.genome.jp/kegg-bin/show_pathway?map=map00460&multi_query=K01501+green%0dK01188+green%0dK10675+green,blue%0d%0aK00600+green%0dK00681+green,blue%0d%0aK05349+green,blue%0d%0aK01455+green,blue%0d%0aK01424+green%0d	Metabolism of other amino acids	Metabolism	0.238095238095
4	Arginine and proline metabolism	KEGG PATHWAY	map00330	4/136	17/1115	0.142958900403	1.0	220951|222357|258846|218080	http://www.genome.jp/kegg-bin/show_pathway?map=map00330&multi_query=K14455+green%0dK00002+green%0dK00273+green,blue%0d%0aK01480+green%0dK00294+green%0dK00286+green,blue%0d%0aK00797+green%0dK01476+green%0dK01611+green%0dK13366+green%0dK00819+green%0dK01426+green,blue%0d%0aK14454+green%0d	Amino acid metabolism	Metabolism	0.235294117647
2	SNARE interactions in vesicular transport	KEGG PATHWAY	map04130	2/136	6/1115	0.159521657243	1.0	103382|324371	http://www.genome.jp/kegg-bin/show_pathway?map=map04130&multi_query=K08513+green%0dK08493+green%0dK08486+green,blue%0d%0aK08516+green%0d	Folding, sorting and degradation	Genetic Information Processing	0.333333333333
2	Phosphatidylinositol signaling system	KEGG PATHWAY	map04070	2/136	6/1115	0.159521657243	1.0	331492|221910	http://www.genome.jp/kegg-bin/show_pathway?map=map04070&multi_query=K12042+green,blue%0d%0aK02183+green,blue%0d%0aK01092+green,blue%0d%0aK00889+green%0dK00888+green%0d	Signal transduction	Environmental Information Processing	0.333333333333
1	Autophagy - other	KEGG PATHWAY	map04136	1/136	2/1115	0.229164888778	1.0	224495	http://www.genome.jp/kegg-bin/show_pathway?map=map04136&multi_query=K08341+green,blue%0d%0aK04382+green%0d	Transport and catabolism	Cellular Processes	0.5
1	alpha-Linolenic acid metabolism	KEGG PATHWAY	map00592	1/136	2/1115	0.229164888778	1.0	104311	http://www.genome.jp/kegg-bin/show_pathway?map=map00592&multi_query=K07513+green,blue%0d%0a	Lipid metabolism	Metabolism	0.5
1	Biosynthesis of unsaturated fatty acids	KEGG PATHWAY	map01040	1/136	2/1115	0.229164888778	1.0	104311	http://www.genome.jp/kegg-bin/show_pathway?map=map01040&multi_query=K07513+green,blue%0d%0a	Lipid metabolism	Metabolism	0.5
1	C5-Branched dibasic acid metabolism	KEGG PATHWAY	map00660	1/136	2/1115	0.229164888778	1.0	221771	http://www.genome.jp/kegg-bin/show_pathway?map=map00660&multi_query=K01653+green,blue%0d%0aK00052+green%0d	Carbohydrate metabolism	Metabolism	0.5
4	Glutathione metabolism	KEGG PATHWAY	map00480	4/136	21/1115	0.247686448602	1.0	217640|222628|223121|246188	http://www.genome.jp/kegg-bin/show_pathway?map=map00480&multi_query=K24137+green%0dK21456+green%0dK10808+green%0dK14810+green%0dK15428+green%0dK00797+green%0dK00681+green,blue%0d%0aK00799+green,blue%0d%0aK00383+green%0dK00036+green%0dK11205+green%0dK00033+green%0dK00031+green%0d	Metabolism of other amino acids	Metabolism	0.190476190476
4	Nucleocytoplasmic transport	KEGG PATHWAY	map03013	4/136	22/1115	0.276196667285	1.0	216098|244971|215841|216192	http://www.genome.jp/kegg-bin/show_pathway?map=map03013&multi_query=K12879+green%0dK18423+green,blue%0d%0aK14309+green%0dK15042+green%0dK00875+green%0dK12880+green%0dK07936+green%0dK15436+green,blue%0d%0aK14288+green%0dK12877+green%0dK12876+green%0dK03231+green%0dK12878+green%0dK14319+green%0dK18752+green,blue%0d%0aK20224+green%0dK20221+green,blue%0d%0aK20223+green%0dK13174+green%0dK14298+green%0…	Translation	Genetic Information Processing	0.181818181818
2	Pantothenate and CoA biosynthesis	KEGG PATHWAY	map00770	2/136	9/1115	0.302045429765	1.0	221771|221043	http://www.genome.jp/kegg-bin/show_pathway?map=map00770&multi_query=K01687+green%0dK00053+green%0dK00826+green%0dK01653+green,blue%0d%0aK01918+green,blue%0d%0aK01598+green%0d	Metabolism of cofactors and vitamins	Metabolism	0.222222222222
2	Sulfur metabolism	KEGG PATHWAY	map00920	2/136	9/1115	0.302045429765	1.0	220200|109528	http://www.genome.jp/kegg-bin/show_pathway?map=map00920&multi_query=K01011+green,blue%0d%0aK00958+green%0dK00380+green%0dK00381+green%0dK00860+green%0dK01082+green%0dK01738+green%0dK01739+green,blue%0d%0a	Energy metabolism	Metabolism	0.222222222222
3	Ubiquitin mediated proteolysis	KEGG PATHWAY	map04120	3/136	16/1115	0.308585677153	1.0	234518|223052|223864	http://www.genome.jp/kegg-bin/show_pathway?map=map04120&multi_query=K10580+green%0dK10591+green%0dK06689+green,blue%0d%0aK06688+green,blue%0d%0aK04649+green%0dK03094+green%0dK10573+green%0dK10599+green%0dK10688+green%0dK10576+green%0dK03178+green%0dK10597+green%0dK03347+green%0dK02207+green,blue%0d%0aK02977+green%0dK10686+green%0d	Folding, sorting and degradation	Genetic Information Processing	0.1875
1	Sulfur relay system	KEGG PATHWAY	map04122	1/136	3/1115	0.323354983231	1.0	109528	http://www.genome.jp/kegg-bin/show_pathway?map=map04122&multi_query=K21232+green%0dK01011+green,blue%0d%0aK14171+green%0d	Folding, sorting and degradation	Genetic Information Processing	0.333333333333
3	Tyrosine metabolism	KEGG PATHWAY	map00350	3/136	17/1115	0.344077129314	1.0	220201|218532|230145	http://www.genome.jp/kegg-bin/show_pathway?map=map00350&multi_query=K00276+green%0dK14455+green%0dK14454+green%0dK01555+green%0dK00135+green,blue%0d%0aK02510+green%0dK00451+green,blue%0d%0aK00838+green%0dK01593+green%0dK00457+green,blue%0d%0aK00121+green%0dK13953+green%0dK00817+green%0dK01557+green%0d	Amino acid metabolism	Metabolism	0.176470588235
3	Pentose phosphate pathway	KEGG PATHWAY	map00030	3/136	17/1115	0.344077129314	1.0	105800|107760|102434	http://www.genome.jp/kegg-bin/show_pathway?map=map00030&multi_query=K00850+green%0dK00852+green%0dK01835+green,blue%0d%0aK01810+green%0dK01807+green%0dK01053+green%0dK01621+green%0dK01624+green%0dK01783+green,blue%0d%0aK00616+green,blue%0d%0aK00615+green%0dK00036+green%0dK01057+green%0dK00033+green%0d	Carbohydrate metabolism	Metabolism	0.176470588235
2	Butanoate metabolism	KEGG PATHWAY	map00650	2/136	10/1115	0.349551892005	1.0	221771|218532	http://www.genome.jp/kegg-bin/show_pathway?map=map00650&multi_query=K13524+green%0dK01027+green%0dK00135+green,blue%0d%0aK00074+green%0dK01580+green%0dK01653+green,blue%0d%0aK01641+green%0dK00626+green%0d	Carbohydrate metabolism	Metabolism	0.2
2	Taurine and hypotaurine metabolism	KEGG PATHWAY	map00430	2/136	10/1115	0.349551892005	1.0	217640|246188	http://www.genome.jp/kegg-bin/show_pathway?map=map00430&multi_query=K00485+green%0dK01580+green%0dK00681+green,blue%0d%0aK15372+green%0dK15371+green%0dK00925+green%0d	Metabolism of other amino acids	Metabolism	0.2
4	Amino sugar and nucleotide sugar metabolism	KEGG PATHWAY	map00520	4/136	26/1115	0.393485789462	1.0	274454|103799|239453|102434	http://www.genome.jp/kegg-bin/show_pathway?map=map00520&multi_query=K00972+green%0dK01183+green,blue%0d%0aK00844+green%0dK01835+green,blue%0d%0aK00849+green%0dK01836+green%0dK12373+green%0dK01784+green,blue%0d%0aK00698+green%0dK01443+green,blue%0d%0aK00820+green%0dK00963+green%0dK01810+green%0dK00965+green%0dK00621+green%0dK17497+green%0d	Carbohydrate metabolism	Metabolism	0.153846153846
4	Protein processing in endoplasmic reticulum	KEGG PATHWAY	map04141	4/136	26/1115	0.393485789462	1.0	220914|234518|107659|226197	http://www.genome.jp/kegg-bin/show_pathway?map=map04141&multi_query=K10597+green%0dK06689+green,blue%0d%0aK09486+green,blue%0d%0aK24348+green%0dK10839+green,blue%0d%0aK14009+green%0dK12666+green%0dK04523+green%0dK03094+green%0dK07953+green%0dK09584+green%0dK09580+green%0dK03237+green%0dK08054+green,blue%0d%0aK13525+green%0dK09490+green%0dK09503+green%0dK14018+green%0dK01228+green%0dK03347+green%0…	Folding, sorting and degradation	Genetic Information Processing	0.153846153846
2	Lysine degradation	KEGG PATHWAY	map00310	2/136	11/1115	0.395935778214	1.0	106925|218532	http://www.genome.jp/kegg-bin/show_pathway?map=map00310&multi_query=K00135+green,blue%0d%0aK00658+green%0dK00306+green%0dK00293+green%0dK00290+green%0dK00626+green%0dK00382+green%0dK00471+green%0dK00252+green%0dK25986+green,blue%0d%0a	Amino acid metabolism	Metabolism	0.181818181818
2	Biosynthesis of various plant secondary metabolites	KEGG PATHWAY	map00999	2/136	11/1115	0.395935778214	1.0	226594|215456	http://www.genome.jp/kegg-bin/show_pathway?map=map00999&multi_query=K00789+green%0dK05349+green,blue%0d%0aK13830+green,blue%0d%0aK01188+green%0d	Biosynthesis of other secondary metabolites	Metabolism	0.181818181818
1	Nucleotide excision repair	KEGG PATHWAY	map03420	1/136	4/1115	0.406110129166	1.0	220914	http://www.genome.jp/kegg-bin/show_pathway?map=map03420&multi_query=K04802+green%0dK07466+green%0dK10739+green%0dK10839+green,blue%0d%0a	Replication and repair	Genetic Information Processing	0.25
3	Pentose and glucuronate interconversions	KEGG PATHWAY	map00040	3/136	19/1115	0.414377075815	1.0	222661|221027|107760	http://www.genome.jp/kegg-bin/show_pathway?map=map00040&multi_query=K00854+green%0dK17743+green%0dK00065+green,blue%0d%0aK00002+green%0dK00963+green%0dK17818+green%0dK01213+green%0dK18107+green%0dK25880+green,blue%0d%0aK01783+green,blue%0d%0aK05351+green%0dK25879+green%0dK14309+green%0dK18103+green%0dK00875+green%0dK01426+green%0dK01184+green%0d	Carbohydrate metabolism	Metabolism	0.157894736842
4	Glycine, serine and threonine metabolism	KEGG PATHWAY	map00260	4/136	27/1115	0.422733441122	1.0	220951|229313|220559|258846	http://www.genome.jp/kegg-bin/show_pathway?map=map00260&multi_query=K16066+green%0dK01620+green,blue%0d%0aK00600+green%0dK00830+green%0dK00831+green%0dK00133+green%0dK00130+green,blue%0d%0aK00281+green%0dK00643+green%0dK02437+green%0dK01754+green%0dK01694+green%0dK01697+green%0dK00276+green%0dK01733+green%0dK00928+green%0dK00058+green%0dK20498+green%0dK00003+green%0dK00273+green,blue%0d%0aK00306+…	Amino acid metabolism	Metabolism	0.148148148148
2	beta-Alanine metabolism	KEGG PATHWAY	map00410	2/136	12/1115	0.440765132005	1.0	216224|221043	http://www.genome.jp/kegg-bin/show_pathway?map=map00410&multi_query=K13524+green%0dK00276+green%0dK05605+green%0dK00140+green%0dK01580+green%0dK14729+green,blue%0d%0aK13366+green%0dK01918+green,blue%0d%0aK23146+green%0dK15372+green%0d	Metabolism of other amino acids	Metabolism	0.166666666667
8	Biosynthesis of cofactors	KEGG PATHWAY	map01240	8/136	61/1115	0.472156285063	1.0	323308|221386|220201|222009|221043|217492|108400|218991	http://www.genome.jp/kegg-bin/show_pathway?map=map01240&multi_query=K06215+green%0dK03146+green,blue%0d%0aK01749+green,blue%0d%0aK00858+green,blue%0d%0aK00762+green%0dK00600+green%0dK01465+green,blue%0d%0aK01939+green%0dK00939+green%0dK00831+green%0dK01918+green,blue%0d%0aK00589+green%0dK01426+green%0dK00953+green%0dK13800+green%0dK21456+green%0dK00059+green%0dK01955+green%0dK00452+green%0dK00643…	Global and overview maps	Metabolism	0.131147540984
1	Selenocompound metabolism	KEGG PATHWAY	map00450	1/136	5/1115	0.478809519295	1.0	220200	http://www.genome.jp/kegg-bin/show_pathway?map=map00450&multi_query=K00384+green%0dK00958+green%0dK00549+green%0dK01874+green%0dK01739+green,blue%0d%0a	Metabolism of other amino acids	Metabolism	0.2
1	Ubiquinone and other terpenoid-quinone biosynthesis	KEGG PATHWAY	map00130	1/136	5/1115	0.478809519295	1.0	220201	http://www.genome.jp/kegg-bin/show_pathway?map=map00130&multi_query=K03809+green%0dK00838+green%0dK00457+green,blue%0d%0a	Metabolism of cofactors and vitamins	Metabolism	0.2
3	Tryptophan metabolism	KEGG PATHWAY	map00380	3/136	22/1115	0.514725770325	1.0	218080|105038|218991	http://www.genome.jp/kegg-bin/show_pathway?map=map00380&multi_query=K03781+green,blue%0d%0aK03782+green%0dK00002+green%0dK00658+green%0dK23234+green%0dK01501+green%0dK14263+green%0dK00452+green%0dK01556+green%0dK01593+green%0dK00382+green%0dK14264+green%0dK00252+green%0dK00463+green,blue%0d%0aK01426+green,blue%0d%0aK00626+green%0dK00838+green%0d	Amino acid metabolism	Metabolism	0.136363636364
2	Phenylalanine metabolism	KEGG PATHWAY	map00360	2/136	14/1115	0.524612766262	1.0	220201|218080	http://www.genome.jp/kegg-bin/show_pathway?map=map00360&multi_query=K00276+green%0dK03782+green%0dK14455+green%0dK00002+green%0dK00074+green%0dK00817+green%0dK01593+green%0dK00457+green,blue%0d%0aK01426+green,blue%0d%0aK00838+green%0dK14454+green%0d	Amino acid metabolism	Metabolism	0.142857142857
2	Glycerophospholipid metabolism	KEGG PATHWAY	map00564	2/136	14/1115	0.524612766262	1.0	242215|228549	http://www.genome.jp/kegg-bin/show_pathway?map=map00564&multi_query=K13333+green%0dK06128+green,blue%0d%0aK00894+green%0dK01114+green%0dK01115+green%0dK01044+green,blue%0d%0aK01050+green%0dK01613+green%0dK01049+green,blue%0d%0a	Lipid metabolism	Metabolism	0.142857142857
4	Glycolysis / Gluconeogenesis	KEGG PATHWAY	map00010	4/136	31/1115	0.535172141379	1.0	238270|258754|219633|102434	http://www.genome.jp/kegg-bin/show_pathway?map=map00010&multi_query=K00850+green%0dK01689+green%0dK01624+green%0dK01810+green%0dK00873+green,blue%0d%0aK01426+green%0dK00134+green%0dK01835+green,blue%0d%0aK00627+green,blue%0d%0aK01895+green%0dK00844+green%0dK01610+green%0dK00927+green%0dK13953+green%0dK00002+green%0dK01803+green%0dK00162+green%0dK01785+green%0dK01568+green%0dK00382+green%0dK00121+…	Carbohydrate metabolism	Metabolism	0.129032258065
1	Vitamin B6 metabolism	KEGG PATHWAY	map00750	1/136	6/1115	0.542667091705	1.0	104708	http://www.genome.jp/kegg-bin/show_pathway?map=map00750&multi_query=K06215+green%0dK00275+green%0dK01733+green%0dK05275+green,blue%0d%0aK00831+green%0d	Metabolism of cofactors and vitamins	Metabolism	0.166666666667
1	One carbon pool by folate	KEGG PATHWAY	map00670	1/136	6/1115	0.542667091705	1.0	217304	http://www.genome.jp/kegg-bin/show_pathway?map=map00670&multi_query=K00600+green%0dK01433+green%0dK00295+green%0dK00602+green%0dK25004+green,blue%0d%0a	Metabolism of cofactors and vitamins	Metabolism	0.166666666667
1	Thiamine metabolism	KEGG PATHWAY	map00730	1/136	6/1115	0.542667091705	1.0	323308	http://www.genome.jp/kegg-bin/show_pathway?map=map00730&multi_query=K01078+green%0dK03146+green,blue%0d%0aK00939+green%0d	Metabolism of cofactors and vitamins	Metabolism	0.166666666667
1	Cell cycle - yeast	KEGG PATHWAY	map04111	1/136	7/1115	0.598751199486	1.0	221790	http://www.genome.jp/kegg-bin/show_pathway?map=map04111&multi_query=K03094+green%0dK04354+green%0dK02516+green%0dK04382+green%0dK03456+green%0dK03347+green%0dK06655+green,blue%0d%0a	Cell growth and death	Cellular Processes	0.142857142857
1	Other glycan degradation	KEGG PATHWAY	map00511	1/136	7/1115	0.598751199486	1.0	216236	http://www.genome.jp/kegg-bin/show_pathway?map=map00511&multi_query=K01192+green,blue%0d%0aK01206+green%0dK01191+green%0dK01444+green%0dK12373+green%0d	Glycan biosynthesis and metabolism	Metabolism	0.142857142857
1	Glycerolipid metabolism	KEGG PATHWAY	map00561	1/136	7/1115	0.598751199486	1.0	342628	http://www.genome.jp/kegg-bin/show_pathway?map=map00561&multi_query=K00002+green%0dK17900+green%0dK18097+green,blue%0d%0aK07407+green%0dK00863+green%0dK01426+green%0d	Lipid metabolism	Metabolism	0.142857142857
1	Porphyrin metabolism	KEGG PATHWAY	map00860	1/136	7/1115	0.598751199486	1.0	221386	http://www.genome.jp/kegg-bin/show_pathway?map=map00860&multi_query=K01749+green,blue%0d%0aK00643+green%0dK01885+green%0dK00228+green%0dK00589+green%0dK01599+green%0d	Metabolism of cofactors and vitamins	Metabolism	0.142857142857
1	Viral life cycle - HIV-1	KEGG PATHWAY	map03250	1/136	7/1115	0.598751199486	1.0	216098	http://www.genome.jp/kegg-bin/show_pathway?map=map03250&multi_query=K12182+green%0dK12194+green%0dK15172+green%0dK07936+green%0dK15436+green,blue%0d%0aK09578+green%0dK14290+green%0d	Information processing in viruses	Genetic Information Processing	0.142857142857
1	Ribosome biogenesis in eukaryotes	KEGG PATHWAY	map03008	1/136	9/1115	0.69124652041	1.0	220089	http://www.genome.jp/kegg-bin/show_pathway?map=map03008&multi_query=K13288+green%0dK03097+green%0dK03264+green%0dK14758+green%0dK07936+green%0dK03115+green%0dK03539+green,blue%0d%0aK12618+green%0dK14290+green%0d	Translation	Genetic Information Processing	0.111111111111
1	Lysine biosynthesis	KEGG PATHWAY	map00300	1/136	9/1115	0.69124652041	1.0	325210	http://www.genome.jp/kegg-bin/show_pathway?map=map00300&multi_query=K00143+green%0dK00133+green%0dK00293+green%0dK00290+green%0dK01439+green,blue%0d%0aK00928+green%0dK00003+green%0dK01655+green%0dK00838+green%0d	Amino acid metabolism	Metabolism	0.111111111111
1	Mitophagy - yeast	KEGG PATHWAY	map04139	1/136	9/1115	0.69124652041	1.0	224495	http://www.genome.jp/kegg-bin/show_pathway?map=map04139&multi_query=K17969+green%0dK03097+green%0dK04464+green%0dK08341+green,blue%0d%0aK11644+green%0dK03115+green%0dK17065+green%0dK11088+green%0dK00889+green%0d	Transport and catabolism	Cellular Processes	0.111111111111
1	Fatty acid degradation	KEGG PATHWAY	map00071	1/136	10/1115	0.729212590233	1.0	104311	http://www.genome.jp/kegg-bin/show_pathway?map=map00071&multi_query=K09478+green%0dK00249+green%0dK00252+green%0dK00121+green%0dK13953+green%0dK07513+green,blue%0d%0aK00626+green%0d	Lipid metabolism	Metabolism	0.1
1	Phenylalanine, tyrosine and tryptophan biosynthesis	KEGG PATHWAY	map00400	1/136	10/1115	0.729212590233	1.0	215456	http://www.genome.jp/kegg-bin/show_pathway?map=map00400&multi_query=K14455+green%0dK14454+green%0dK01694+green%0dK01736+green%0dK01626+green%0dK00817+green%0dK01850+green%0dK13830+green,blue%0d%0aK00838+green%0d	Amino acid metabolism	Metabolism	0.1
1	Propanoate metabolism	KEGG PATHWAY	map00640	1/136	10/1115	0.729212590233	1.0	216224	http://www.genome.jp/kegg-bin/show_pathway?map=map00640&multi_query=K13524+green%0dK00140+green%0dK23146+green%0dK00382+green%0dK05605+green%0dK01720+green%0dK14729+green,blue%0d%0aK01895+green%0dK11262+green%0dK00925+green%0d	Carbohydrate metabolism	Metabolism	0.1
1	Nitrogen metabolism	KEGG PATHWAY	map00910	1/136	10/1115	0.729212590233	1.0	219715	http://www.genome.jp/kegg-bin/show_pathway?map=map00910&multi_query=K01673+green%0dK00262+green%0dK19823+green%0dK01501+green%0dK01725+green%0dK01915+green%0dK01455+green,blue%0d%0aK15371+green%0d	Energy metabolism	Metabolism	0.1
1	Valine, leucine and isoleucine biosynthesis	KEGG PATHWAY	map00290	1/136	11/1115	0.762540271435	1.0	221771	http://www.genome.jp/kegg-bin/show_pathway?map=map00290&multi_query=K01754+green%0dK01687+green%0dK00052+green%0dK00053+green%0dK00826+green%0dK01649+green%0dK01653+green,blue%0d%0aK01702+green%0d	Amino acid metabolism	Metabolism	0.0909090909091
2	MAPK signaling pathway - yeast	KEGG PATHWAY	map04011	2/136	22/1115	0.771055552698	1.0	101476|105038	http://www.genome.jp/kegg-bin/show_pathway?map=map04011&multi_query=K03781+green,blue%0d%0aK19838+green%0dK19842+green%0dK19845+green%0dK10591+green%0dK04513+green%0dK02516+green%0dK09051+green%0dK07973+green%0dK00706+green%0dK04464+green%0dK11236+green%0dK11232+green,blue%0d%0aK06630+green%0dK04536+green%0dK02218+green%0dK04393+green%0dK19833+green%0dK00889+green%0dK00888+green%0d	Signal transduction	Environmental Information Processing	0.0909090909091
2	Alanine, aspartate and glutamate metabolism	KEGG PATHWAY	map00250	2/136	23/1115	0.792474997763	1.0	218532|219601	http://www.genome.jp/kegg-bin/show_pathway?map=map00250&multi_query=K13524+green%0dK00262+green%0dK01756+green%0dK14455+green%0dK14454+green%0dK01755+green,blue%0d%0aK00294+green%0dK01955+green%0dK00830+green%0dK00135+green,blue%0d%0aK01424+green%0dK01940+green%0dK01939+green%0dK00814+green%0dK00820+green%0dK13566+green%0dK01915+green%0dK15371+green%0dK01580+green%0d	Amino acid metabolism	Metabolism	0.0869565217391
2	Glyoxylate and dicarboxylate metabolism	KEGG PATHWAY	map00630	2/136	24/1115	0.812120188097	1.0	105038|219715	http://www.genome.jp/kegg-bin/show_pathway?map=map00630&multi_query=K03781+green,blue%0d%0aK01647+green%0dK00830+green%0dK14263+green%0dK01433+green%0dK01895+green%0dK00281+green%0dK01681+green%0dK00600+green%0dK02437+green%0dK00626+green%0dK00382+green%0dK01915+green%0dK01637+green%0dK01455+green,blue%0d%0aK00026+green%0dK00122+green%0d	Carbohydrate metabolism	Metabolism	0.0833333333333
1	Longevity regulating pathway - multiple species	KEGG PATHWAY	map04213	1/136	13/1115	0.817464553457	1.0	105038	http://www.genome.jp/kegg-bin/show_pathway?map=map04213&multi_query=K03781+green,blue%0d%0aK04345+green%0dK03695+green%0dK07200+green%0dK04564+green%0dK04565+green%0dK07827+green%0dK19800+green%0dK03283+green%0d	Aging	Organismal Systems	0.0769230769231
1	Pyrimidine metabolism	KEGG PATHWAY	map00240	1/136	14/1115	0.839991614009	1.0	108400	http://www.genome.jp/kegg-bin/show_pathway?map=map00240&multi_query=K16066+green%0dK00761+green%0dK07023+green%0dK01955+green%0dK00762+green%0dK01465+green,blue%0d%0aK01489+green%0dK10808+green%0dK01081+green%0dK00940+green%0dK06287+green%0dK13800+green%0d	Nucleotide metabolism	Metabolism	0.0714285714286
1	Citrate cycle (TCA cycle)	KEGG PATHWAY	map00020	1/136	15/1115	0.859756500925	1.0	219633	http://www.genome.jp/kegg-bin/show_pathway?map=map00020&multi_query=K00658+green%0dK01958+green%0dK01679+green%0dK00162+green%0dK01681+green%0dK01648+green%0dK00234+green%0dK01610+green%0dK00382+green%0dK00026+green%0dK00627+green,blue%0d%0aK01647+green%0dK00031+green%0d	Carbohydrate metabolism	Metabolism	0.0666666666667
1	Phagosome	KEGG PATHWAY	map04145	1/136	15/1115	0.859756500925	1.0	107659	http://www.genome.jp/kegg-bin/show_pathway?map=map04145&multi_query=K08054+green,blue%0d%0aK12182+green%0dK07374+green%0dK07375+green%0dK07889+green%0dK02144+green%0dK02145+green%0dK02147+green%0dK02148+green%0dK02149+green%0dK02150+green%0dK07897+green%0dK04392+green%0d	Transport and catabolism	Cellular Processes	0.0666666666667
2	Autophagy - yeast	KEGG PATHWAY	map04138	2/136	27/1115	0.861512711184	1.0	224495|221790	http://www.genome.jp/kegg-bin/show_pathway?map=map04138&multi_query=K01381+green%0dK18584+green%0dK15296+green%0dK06027+green%0dK03008+green%0dK14209+green%0dK06655+green,blue%0d%0aK05758+green%0dK08341+green,blue%0d%0aK01336+green%0dK03237+green%0dK05754+green%0dK05755+green%0dK05756+green%0dK17260+green%0dK04464+green%0dK05757+green%0dK08516+green%0dK12761+green%0dK07897+green%0dK04345+green%0d…	Transport and catabolism	Cellular Processes	0.0740740740741
1	Arginine biosynthesis	KEGG PATHWAY	map00220	1/136	16/1115	0.877095697174	1.0	219601	http://www.genome.jp/kegg-bin/show_pathway?map=map00220&multi_query=K00262+green%0dK14455+green%0dK14454+green%0dK01755+green,blue%0d%0aK01940+green%0dK01438+green%0dK00611+green%0dK01476+green%0dK00814+green%0dK01915+green%0dK00818+green%0dK00620+green%0dK01427+green%0dK15371+green%0d	Amino acid metabolism	Metabolism	0.0625
1	Oxidative phosphorylation	KEGG PATHWAY	map00190	1/136	16/1115	0.877095697174	1.0	107966	http://www.genome.jp/kegg-bin/show_pathway?map=map00190&multi_query=K02134+green%0dK03935+green,blue%0d%0aK22855+green%0dK01507+green%0dK08738+green%0dK01535+green%0dK00234+green%0dK02145+green%0dK02147+green%0dK02148+green%0dK02149+green%0dK03953+green%0dK02132+green%0dK02144+green%0dK02133+green%0dK02150+green%0d	Energy metabolism	Metabolism	0.0625
2	Spliceosome	KEGG PATHWAY	map03040	2/136	30/1115	0.898821493996	1.0	337409|234058	http://www.genome.jp/kegg-bin/show_pathway?map=map03040&multi_query=K12626+green%0dK12627+green,blue%0d%0aK10599+green%0dK11087+green%0dK11086+green%0dK12733+green%0dK12864+green%0dK12878+green%0dK11088+green%0dK12829+green%0dK12880+green%0dK11098+green%0dK11096+green%0dK12621+green%0dK12622+green%0dK12623+green%0dK12624+green%0dK12625+green%0dK12877+green%0dK12876+green%0dK12879+green%0dK12852+g…	Transcription	Genetic Information Processing	0.0666666666667
1	Valine, leucine and isoleucine degradation	KEGG PATHWAY	map00280	1/136	18/1115	0.905644240613	1.0	104311	http://www.genome.jp/kegg-bin/show_pathway?map=map00280&multi_query=K13524+green%0dK01027+green%0dK00140+green%0dK01641+green%0dK05607+green%0dK05605+green%0dK00249+green%0dK00826+green%0dK00382+green%0dK00253+green%0dK09478+green%0dK23146+green%0dK00626+green%0dK07513+green,blue%0d%0a	Amino acid metabolism	Metabolism	0.0555555555556
